# Supplementary material for: Multi-scale habitat modelling and predicting change in the distribution of tiger and leopard using random forest algorithm
Source: Sci Rep. 2020 Jul 10;10:11473. doi: 10.1038/s41598-020-68167-z (PMC7351791; doi:10.1038/s41598-020-68167-z)
Supplement: Supplementary file 1 — Supplementary Information 1. [file 41598_2020_68167_MOESM1_ESM.csv]

x	y	PA	bio14_14000	bio17_28000	Farmland7000	aspect3500	slope17500	road1km	hump3500	bio1_28000	bio2_28000	bio3_17500	bio4_7000	bio5_21000	bio6_21000	bio7_21000	bio8_28000	bio9_28000	bio10_28000	bio11_14000	bio12_7000	bio13_7000	bio15_28000	bio16_7000	bio18_24500	bio19_17500	elevation24500	ndvisum7000	ndviwet28000	ndviwin21000	ruggedness24500	road3km	road4km	river1km	river2km	river3km	degraded3500	drydec24500	moistdec28000	sal28000	salmix28000	scrub28000	settlement7000	aetsum10500	aetwet17500
483253.9749	2619749.495	1	4.516457558	24.5598526	0.557439864	198.8741913	1.627902269	0.201123	53.1229744	247.4733276	133.1498718	39.25172043	5536.894043	414.5205688	80.16558838	334.3549805	268.7489014	291.533844	318.6901245	175.9298401	1212.252686	402.4626465	139.7908936	982.9752808	124.4023972	50.77782059	435.6047058	4561.869629	6168.419922	4836.712891	0.493006766	0.112356	0.221687	0	0.162126	0.170087	0.029307097	0.113751009	0.14968127	0.097873338	0.022261148	0.026248841	0.005772079	34.40501785	111.963829
484301.6696	2619588.412	1	4.551490307	24.67777634	0.506819248	201.8255768	1.700044394	0.202538	42.14330292	247.4730835	133.088974	39.24089432	5533.458496	414.3545837	80.14386749	334.2106934	268.7447815	291.5291443	318.6843567	175.8384399	1212.27002	401.4445496	139.6794891	982.2732544	124.45784	50.94586945	436.9153442	4576.090332	6181.032227	4868.179199	0.493205905	0.182193	0.218184	0	0	0.11019	0.034749843	0.117027543	0.15240176	0.097658396	0.022678204	0.025934445	0.005669919	34.50398636	111.8699188
484829.4519	2620556.563	1	4.495338917	24.50734138	0.54911375	203.1120453	1.714164615	0.21996	52.91676712	247.6060028	133.0677643	39.21519089	5535.236328	414.4055176	80.19667053	334.2088623	268.9135742	291.6622925	318.8471375	175.8121185	1208.741943	400.2857971	139.6538849	979.3356323	124.1304703	50.93033981	435.2618408	4546.852539	6174.195313	4870.60791	0.493113816	0.259841	0.246765	0	0	0	0.048984718	0.116145723	0.149937928	0.096307777	0.022450427	0.026229592	0.007764213	34.46419525	111.8138046
486886.993	2622295.168	1	4.41509676	24.25971603	0.587066472	204.0141296	1.852889895	0.247009	48.10483933	247.8430328	132.9590454	39.1593132	5534.558594	414.3577881	80.29624176	334.061554	269.2296448	291.8969116	319.1305542	175.6177368	1201.157715	396.7650452	139.5145111	972.3602905	123.4654922	51.04124451	432.8056641	4543.30127	6175.132813	4916.983887	0.493552387	0.248123	0.258432	0	0	0	0.088758633	0.114448942	0.151667103	0.092271961	0.021718975	0.026701186	0.007457731	34.44665909	111.6110764
487486.4706	2635501.586	1	3.572519779	21.78443718	0.848751068	172.6964111	1.537143111	0	103.9441757	249.3536682	132.9875946	39.04492188	5581.120117	416.26474	81.39814758	334.8665771	271.3001709	293.3534241	320.9267883	176.385498	1154.976074	382.8356323	139.6962738	935.4372559	119.2859879	49.55674362	402.2394714	4407.306152	5658.167969	4767.006348	0.494180024	0	0	0.699855	0.374625	0.240334	0.371153444	0.075113781	0.115027159	0.073921509	0.017028702	0.029225977	0.011799561	33.46246338	111.450119
488315.4404	2623951.524	1	4.328976154	23.99377632	0.577769816	203.7640076	1.943992972	0.219569	42.55263138	248.0540161	132.8856354	39.12358093	5535.987305	414.4044189	80.41781616	333.9866028	269.5135498	292.1022339	319.3773499	175.4880524	1193.755371	393.9286804	139.4329529	966.0569458	122.8276596	51.10280991	430.1875	4608.762207	6169.015625	4950.442871	0.493356645	0.027825	0.218677	0	0.167718	0.281279	0.074105084	0.110349096	0.148266494	0.091299899	0.021475159	0.026499074	0.007151249	34.39608002	111.4668655
488779.3467	2633494.43	1	3.717368364	22.18189812	0.837053657	178.2016144	1.636646867	0.076783	87.56822968	249.1539001	132.9092102	39.04560089	5572.344727	415.796936	81.21984863	334.5770874	271.0239258	293.1636658	320.6842041	176.1031799	1160.76123	384.3027649	139.5931854	939.8458862	119.8585434	50.01478195	408.3465881	4542.33252	5739.910156	4826.972168	0.494002432	0	0	0.152796	0.293724	0.21235	0.443583846	0.078386135	0.121318281	0.077418365	0.017885271	0.027336394	0.008887981	33.65736389	111.3832855
488854.4655	2632721.852	1	3.762475729	22.30205727	0.829698086	177.7774506	1.668177009	0.092171	97.69963837	249.0780945	132.9018097	39.04722595	5569.277344	415.6615906	81.14859009	334.5130005	270.9198303	293.0909424	320.5948486	176.0301209	1162.932251	385.0086975	139.5808105	941.6230469	120.0503464	50.13467789	410.1442871	4561.546387	5789.833008	4840.602539	0.493897676	0	0.044606	0	0.252169	0.217978	0.433954358	0.081165344	0.123262405	0.078284554	0.018270245	0.026649857	0.009960668	33.71212006	111.3826141
489435.4405	2602777.608	1	5.812786102	29.61078835	0.497573674	202.8881073	2.174116135	0.162565	128.6757965	245.3738709	132.559967	39.47280121	5469.348633	411.3709717	79.26224518	332.1087341	265.9584656	289.26297	315.8569031	174.8738709	1259.949585	402.3207397	138.559967	1010.961731	129.9121094	49.22691345	477.7936401	4539.549805	6382.854492	4972.615723	0.49197349	0	0.069429	0.640101	0.375368	0.253022	0.059660874	0.136440188	0.201675281	0.100305095	0.022556294	0.024955969	0.00878582	36.42201233	111.2736359
489839.3592	2624959.071	1	4.298075676	23.89812851	0.539459586	200.1186981	2.044991732	0.119904	36.59114075	248.1675873	132.7964478	39.10198212	5533.04834	414.3676758	80.50650787	333.8611755	269.6726685	292.2050476	319.501709	175.3366852	1189.095215	391.5577393	139.3276215	961.7211914	122.4155273	51.20457077	429.1028137	4687.13916	6176.42627	4971.095215	0.493164688	0.077889	0.126252	0.643911	0.448161	0.316777	0.051078081	0.110415958	0.147384256	0.091883779	0.021449493	0.025097126	0.005516678	34.40115738	111.3223953
489980.1201	2631998.33	1	3.847002506	22.52122688	0.805486023	187.7825012	1.760386705	0.137008	101.0528717	248.9875793	132.8299561	39.04729843	5563.337891	415.3907166	81.08127594	334.3094482	270.7999878	292.9995728	320.4783325	175.8361664	1164.791748	384.9298096	139.475647	942.7439575	120.2709656	50.38781738	412.8872375	4655.478516	5846.662598	4876.97168	0.493388385	0.170988	0.1443	0	0	0.109278	0.428302288	0.085415646	0.126752838	0.080177344	0.019412337	0.027159948	0.009041222	33.82574081	111.298584
490011.3484	2615690.091	1	5.028375626	26.11358261	0.248659134	204.2079315	2.155043125	0.169387	65.0450058	247.0583344	132.7034607	39.2371521	5504.634277	413.172699	79.95082855	333.2218628	268.1598511	291.0938416	318.0914612	174.8893127	1220.299316	396.824646	139.0097198	984.2611694	125.4186249	51.79605484	449.8957825	4680.044922	6320.344238	5007.944824	0.492993832	0.049574	0.120649	0	0	0	0.003140046	0.13856326	0.184239149	0.100779891	0.023124132	0.020823909	0.007457731	35.28281403	111.3126984
490011.3505	2615693.166	1	5.028375626	26.11358261	0.248659134	204.2079315	2.155043125	0.169387	65.0450058	247.0583344	132.7034607	39.2371521	5504.634277	413.172699	79.95082855	333.2218628	268.1598511	291.0938416	318.0914612	174.8893127	1220.299316	396.824646	139.0097198	984.2611694	125.4186249	51.79605484	449.8957825	4680.044922	6320.344238	5007.944824	0.492993832	0.049574	0.120649	0	0	0	0.003140046	0.13856326	0.184239149	0.100779891	0.023124132	0.020823909	0.007457731	35.28281403	111.3126984
490060.9125	2624869.119	1	4.309948444	23.93675423	0.521632552	199.3967896	2.069198608	0.110532	34.54933548	248.1573334	132.7787323	39.10043716	5531.912109	414.3262329	80.50310516	333.8231201	269.6586609	292.1939392	319.4861145	175.3035431	1189.195068	391.3556213	139.3025055	961.6578979	122.4260635	51.23996735	429.4541321	4704.681152	6183.183105	4974.722168	0.493262082	0	0.106982	0.665433	0.41613	0.309593	0.04647268	0.111184947	0.148744509	0.092207797	0.021449493	0.025013715	0.004699392	34.42431641	111.2978516
490114.851	2615758.783	1	5.030084133	26.11974907	0.245747566	203.9855804	2.16001153	0.169387	64.37677765	247.0612335	132.6978912	39.23562622	5504.338379	413.164978	79.95418549	333.2107849	268.1626282	291.0966797	318.0934753	174.8748016	1220.170776	396.7232971	139.0017853	984.1221313	125.4056625	51.80043411	449.9125671	4683.24707	6321.262695	5009.13623	0.493017197	0.049574	0.120649	0	0	0	0.003140046	0.138931036	0.184608087	0.100776687	0.023101674	0.020721249	0.007457731	35.28771973	111.3040543
490158.3249	2631902.873	1	3.858046532	22.54930305	0.802114725	188.2665253	1.776953578	0.137008	101.7611923	248.9776459	132.8187408	39.04753876	5562.627441	415.3548279	81.07512665	334.2796936	270.7871704	292.9896545	320.4648743	175.8115692	1164.974365	384.8760681	139.4600372	942.8258057	120.2935715	50.41967011	413.2086182	4673.958008	5852.76709	4881.756348	0.49336639	0.170988	0.1443	0	0	0.093424	0.421184838	0.08581686	0.127285391	0.080581568	0.019531038	0.02729148	0.009041222	33.84127426	111.2852783
490167.2241	2615791.468	1	5.023873806	26.10314369	0.241303563	203.9257507	2.165588379	0.169387	61.04823303	247.0751343	132.6934509	39.23294449	5504.223633	413.168396	79.96231079	333.2060852	268.1801147	291.1106567	318.1099548	174.8620911	1219.783447	396.5882874	138.9966736	983.8006592	125.3641739	51.80407715	449.731781	4691.555664	6321.395996	5009.658691	0.492992699	0.049574	0.120649	0	0	0	0.003140046	0.139156714	0.184829444	0.10076385	0.023053553	0.020714832	0.007457731	35.28239059	111.2953186
490175.7247	2615794.538	1	5.023873806	26.10314369	0.241303563	203.9257507	2.165588379	0.169387	61.04823303	247.0751343	132.6934509	39.23294449	5504.223633	413.168396	79.96231079	333.2060852	268.1801147	291.1106567	318.1099548	174.8620911	1219.783447	396.5882874	138.9966736	983.8006592	125.3641739	51.80407715	449.731781	4691.555664	6321.395996	5009.658691	0.492992699	0.049574	0.120649	0	0	0	0.003140046	0.139156714	0.184829444	0.10076385	0.023053553	0.020714832	0.007457731	35.28239059	111.2953186
490189.9054	2615819.13	1	5.023873806	26.10314369	0.241303563	203.9257507	2.165588379	0.169387	61.04823303	247.0751343	132.6934509	39.23294449	5504.223633	413.168396	79.96231079	333.2060852	268.1801147	291.1106567	318.1099548	174.8620911	1219.783447	396.5882874	138.9966736	983.8006592	125.3641739	51.80407715	449.731781	4691.555664	6321.395996	5009.658691	0.492992699	0.049574	0.120649	0	0	0	0.003140046	0.139156714	0.184829444	0.10076385	0.023053553	0.020714832	0.007457731	35.28239059	111.2953186
490215.4174	2615843.715	1	5.025659084	26.10918236	0.238545239	203.3861694	2.170512676	0.169387	60.41578293	247.0779724	132.6878204	39.23149872	5503.942383	413.1608276	79.96580505	333.1950073	268.1829834	291.1134644	318.1119995	174.8474274	1219.650757	396.4869385	138.9887848	983.6601563	125.3511505	51.80757904	449.7451782	4695.662598	6322.360352	5010.880371	0.49299553	0.049574	0.120649	0	0	0	0.003140046	0.13947852	0.185233667	0.100744605	0.023037512	0.020621797	0.007457731	35.28743362	111.2866364
490223.9242	2615856.01	1	5.017765045	26.08649445	0.236604184	203.4611206	2.170998335	0.169387	57.82742691	247.0890198	132.6890259	39.23034287	5504.126465	413.171814	79.97053528	333.2012939	268.1977234	291.1246338	318.1265259	174.8490753	1219.38855	396.4520569	138.9916077	983.4747925	125.3228226	51.80691528	449.5469055	4700.270508	6321.500977	5010.149902	0.492990017	0.049574	0.120649	0	0	0	0.003140046	0.139277905	0.185054004	0.100744605	0.023011848	0.020730874	0.007406651	35.27724457	111.2867508
490223.9263	2615859.085	1	5.017765045	26.08649445	0.236604184	203.4611206	2.170998335	0.169387	57.82742691	247.0890198	132.6890259	39.23034287	5504.126465	413.171814	79.97053528	333.2012939	268.1977234	291.1246338	318.1265259	174.8490753	1219.38855	396.4520569	138.9916077	983.4747925	125.3228226	51.80691528	449.5469055	4700.270508	6321.500977	5010.149902	0.492990017	0.049574	0.120649	0	0	0	0.003140046	0.139277905	0.185054004	0.100744605	0.023011848	0.020730874	0.007406651	35.27724457	111.2867508
490223.9304	2615865.236	1	5.017765045	26.08649445	0.236604184	203.4611206	2.170998335	0.169387	57.82742691	247.0890198	132.6890259	39.23034287	5504.126465	413.171814	79.97053528	333.2012939	268.1977234	291.1246338	318.1265259	174.8490753	1219.38855	396.4520569	138.9916077	983.4747925	125.3228226	51.80691528	449.5469055	4700.270508	6321.500977	5010.149902	0.492990017	0.049574	0.120649	0	0	0	0.003140046	0.139277905	0.185054004	0.100744605	0.023011848	0.020730874	0.007406651	35.27724457	111.2867508
490226.7632	2615865.234	1	5.017765045	26.08649445	0.236604184	203.4611206	2.170998335	0.169387	57.82742691	247.0890198	132.6890259	39.23034287	5504.126465	413.171814	79.97053528	333.2012939	268.1977234	291.1246338	318.1265259	174.8490753	1219.38855	396.4520569	138.9916077	983.4747925	125.3228226	51.80691528	449.5469055	4700.270508	6321.500977	5010.149902	0.492990017	0.049574	0.120649	0	0	0	0.003140046	0.139277905	0.185054004	0.100744605	0.023011848	0.020730874	0.007406651	35.27724457	111.2867508
490233.2234	2615867.198	1	5.017765045	26.08649445	0.236604184	203.4611206	2.170998335	0.169387	57.82742691	247.0890198	132.6890259	39.23034287	5504.126465	413.171814	79.97053528	333.2012939	268.1977234	291.1246338	318.1265259	174.8490753	1219.38855	396.4520569	138.9916077	983.4747925	125.3228226	51.80691528	449.5469055	4700.270508	6321.500977	5010.149902	0.492990017	0.049574	0.120649	0	0	0	0.003140046	0.139277905	0.185054004	0.100744605	0.023011848	0.020730874	0.007406651	35.27724457	111.2867508
490323.1732	2616006.631	1	5.011796474	26.06981277	0.232415587	203.6783447	2.177167892	0.173204	54.73346329	247.1028137	132.6845398	39.22783279	5504.04248	413.1752319	79.97886658	333.1963806	268.2153931	291.1387329	318.1430664	174.8360596	1218.984131	396.313385	138.9865723	983.1426392	125.2815552	51.80983734	449.3571777	4709.524414	6321.545898	5010.705078	0.492962897	0	0.160301	0	0	0	0.003140046	0.139407471	0.185297832	0.10073819	0.022954101	0.020743707	0.006998008	35.27225113	111.2782593
490326.123	2616012.165	1	5.011796474	26.06981277	0.232415587	203.6783447	2.177167892	0.173204	54.73346329	247.1028137	132.6845398	39.22783279	5504.04248	413.1752319	79.97886658	333.1963806	268.2153931	291.1387329	318.1430664	174.8360596	1218.984131	396.313385	138.9865723	983.1426392	125.2815552	51.80983734	449.3571777	4709.524414	6321.545898	5010.705078	0.492962897	0	0.160301	0	0	0	0.003140046	0.139407471	0.185297832	0.10073819	0.022954101	0.020743707	0.006998008	35.27225113	111.2782593
490490.4709	2616255.617	1	4.992437363	26.01373672	0.225621909	203.7908478	2.189679384	0.187777	47.13063049	247.1405029	132.6763153	39.22162247	5504.013672	413.1937561	80.00108337	333.192688	268.2646484	291.1775208	318.1900024	174.8123779	1217.894897	395.9950867	138.980072	982.2793579	125.1711273	51.81519318	448.7733765	4733.414063	6320.629883	5013.021973	0.49289012	0.091559	0.185012	0	0	0	0.003140046	0.139432535	0.185515985	0.100744605	0.022780864	0.020833533	0.005772079	35.25294495	111.2612
490511.118	2617510.308	1	4.883756638	25.69828606	0.221944124	203.9564667	2.184324741	0.19459	31.81755066	247.2836914	132.6872253	39.20186996	5506.397461	413.3487244	80.06648254	333.2822266	268.463623	291.3249207	318.3818359	174.8578796	1214.168457	395.4770508	139.0216064	979.6356812	124.7778244	51.79978561	445.9159851	4798.030762	6305.54834	5019.589844	0.492939711	0.144073	0.204269	0	0	0	0.022608332	0.135211498	0.182718501	0.099778958	0.022357391	0.022466468	0.005108035	35.11834335	111.2626419
490555.664	2616317.079	1	4.984683514	25.9910717	0.224191651	204.0242004	2.189516068	0.187777	45.16003418	247.1511078	132.6773376	39.22043228	5504.184082	413.2050476	80.00602722	333.1990051	268.2791443	291.188446	318.2042236	174.8147736	1217.626587	395.9579468	138.9831238	982.0901489	125.1430893	51.8154068	448.5723267	4737.686523	6319.661621	5013.220215	0.492899925	0.091559	0.185012	0	0	0	0.003558719	0.139257014	0.185284987	0.100734979	0.02273274	0.020926569	0.005669919	35.24309158	111.2612534
490873.0518	2616510.618	1	4.975896835	25.96941376	0.217040405	203.3589325	2.205469847	0.187777	40.36412811	247.1811371	132.6556702	39.21265793	5503.470703	413.1983643	80.03026581	333.1680908	268.3175354	291.2195129	318.238678	174.7642517	1216.503296	395.462677	138.959671	981.1079102	125.0333328	51.82674026	448.21521	4768.500977	6321.04834	5020.335938	0.492843002	0.091559	0.185012	0	0	0	0.004814737	0.139582992	0.185955495	0.100606658	0.022562711	0.020647462	0.005414517	35.24565887	111.2266083
490904.2134	2616513.674	1	4.975896835	25.96941376	0.217040405	203.3589325	2.205469847	0.187777	40.36412811	247.1811371	132.6556702	39.21265793	5503.470703	413.1983643	80.03026581	333.1680908	268.3175354	291.2195129	318.238678	174.7642517	1216.503296	395.462677	138.959671	981.1079102	125.0333328	51.82674026	448.21521	4768.500977	6321.04834	5020.335938	0.492843002	0.091559	0.185012	0	0	0	0.004814737	0.139582992	0.185955495	0.100606658	0.022562711	0.020647462	0.005414517	35.24565887	111.2266083
490908.7427	2616508.873	1	4.975896835	25.96941376	0.217040405	203.3589325	2.205469847	0.187777	40.36412811	247.1811371	132.6556702	39.21265793	5503.470703	413.1983643	80.03026581	333.1680908	268.3175354	291.2195129	318.238678	174.7642517	1216.503296	395.462677	138.959671	981.1079102	125.0333328	51.82674026	448.21521	4768.500977	6321.04834	5020.335938	0.492843002	0.091559	0.185012	0	0	0	0.004814737	0.139582992	0.185955495	0.100606658	0.022562711	0.020647462	0.005414517	35.24565887	111.2266083
490943.875	2616519.799	1	4.977554798	25.97517586	0.215865552	203.3485718	2.208931923	0.187777	39.91418076	247.1835632	132.6496887	39.21130371	5503.24707	413.1912842	80.03393555	333.1573486	268.3200989	291.2220764	318.240387	174.7506866	1216.347534	395.3587952	138.9523926	980.9536743	125.019516	51.82870102	448.2252502	4774.966797	6321.978516	5021.799316	0.492832392	0.091559	0.185012	0	0	0	0.004605401	0.139658228	0.186234593	0.100600243	0.022543462	0.020580092	0.005261276	35.25136185	111.2179794
490955.9357	2631321.119	1	3.916455269	22.7000885	0.781733692	187.3551483	1.847524166	0.140679	105.4073868	248.9181824	132.7666626	39.04830933	5558.398926	415.1731873	81.03717041	334.1360168	270.7077332	292.9307556	320.3865051	175.6929016	1166.182007	384.7157898	139.3863678	943.4728394	120.4243851	50.57046127	414.9766846	4739.059082	5892.401367	4904.919922	0.493022919	0.206522	0.162144	0	0	0	0.343311697	0.087881409	0.130374804	0.083199397	0.019745981	0.02756417	0.008326097	33.92575836	111.2237473
490963.9863	2626080.806	1	4.249729156	23.73016548	0.524084389	195.8380585	2.100322723	0.111107	42.29566956	248.2998199	132.7304993	39.07898712	5533.145996	414.4090271	80.61520386	333.7938232	269.8582153	292.3309631	319.655304	175.2698059	1184.134521	389.459259	139.2604828	957.3981934	121.96315	51.24773407	427.2419128	4730.819336	6163.182617	4976.835938	0.493229985	0.1274	0.125044	0	0.249969	0.254669	0.069290347	0.105279654	0.146453902	0.091392934	0.021430245	0.025417937	0.004852633	34.3706398	111.2155685
490972.2115	2616535.158	1	4.977554798	25.97517586	0.215865552	203.3485718	2.208931923	0.187777	39.91418076	247.1835632	132.6496887	39.21130371	5503.24707	413.1912842	80.03393555	333.1573486	268.3200989	291.2220764	318.240387	174.7506866	1216.347534	395.3587952	138.9523926	980.9536743	125.019516	51.82870102	448.2252502	4774.966797	6321.978516	5021.799316	0.492832392	0.091559	0.185012	0	0	0	0.004605401	0.139658228	0.186234593	0.100600243	0.022543462	0.020580092	0.005261276	35.25136185	111.2179794
490975.0442	2616535.156	1	4.977554798	25.97517586	0.215865552	203.3485718	2.208931923	0.187777	39.91418076	247.1835632	132.6496887	39.21130371	5503.24707	413.1912842	80.03393555	333.1573486	268.3200989	291.2220764	318.240387	174.7506866	1216.347534	395.3587952	138.9523926	980.9536743	125.019516	51.82870102	448.2252502	4774.966797	6321.978516	5021.799316	0.492832392	0.091559	0.185012	0	0	0	0.004605401	0.139658228	0.186234593	0.100600243	0.022543462	0.020580092	0.005261276	35.25136185	111.2179794
491037.8851	2608161.241	1	5.62019062	28.18626595	0.38458395	210.8847656	2.179918528	0.113978	52.81626511	246.2394104	132.5522766	39.34230042	5485.331055	412.0290833	79.59130859	332.4377747	267.03125	290.2782898	316.9642334	174.8353882	1240.248047	397.9683838	138.6391754	997.3202515	127.6498261	50.90278625	466.7290955	4720.203125	6375.433105	5058.762207	0.492491037	0.135221	0.132179	0	0	0.027637	0	0.14234966	0.19914408	0.095759183	0.022402305	0.023983909	0.009449865	36.05716705	111.1799088
491056.833	2610221.632	1	5.50300312	27.63261223	0.352863044	209.2760773	2.17459631	0.128917	88.50156403	246.4611206	132.5747375	39.31061172	5489.178223	412.324585	79.69429779	332.6302795	267.3356323	290.4966125	317.2692871	174.7540283	1234.417358	397.2579651	138.7218781	993.4290771	126.9809723	51.3253746	462.2687378	4714.109863	6370.848633	5057.57959	0.492910266	0.2058	0.159005	0	0	0	0	0.142521009	0.196253553	0.098928809	0.023473818	0.021921087	0.008734739	35.88279343	111.1969299
491068.5438	2616568.926	1	4.971356869	25.95830154	0.214333147	203.6612701	2.211621284	0.20646	38.46733856	247.1960754	132.644455	39.20862961	5503.202637	413.1954346	80.0422821	333.1531677	268.3366699	291.2349854	318.2557373	174.7398529	1215.928589	395.2165833	138.9483032	980.6126099	124.9778442	51.83206558	448.0352783	4785.57666	6322.021484	5023.775879	0.492818087	0.195522	0.222638	0	0	0	0.005652083	0.139499411	0.186362922	0.100500785	0.022495341	0.020567261	0.005108035	35.24751663	111.2094803
491087.2997	2610178.56	1	5.50300312	27.63261223	0.352863044	209.2760773	2.17459631	0.128917	88.50156403	246.4611206	132.5747375	39.31061172	5489.178223	412.324585	79.69429779	332.6302795	267.3356323	290.4966125	317.2692871	174.7540283	1234.417358	397.2579651	138.7218781	993.4290771	126.9809723	51.3253746	462.2687378	4714.109863	6370.848633	5057.57959	0.492910266	0.2058	0.159005	0	0	0	0	0.142521009	0.196253553	0.098928809	0.023473818	0.021921087	0.008734739	35.88279343	111.1969299
491093.5146	2610146.328	1	5.508958817	27.65626907	0.355059505	209.4095154	2.173564434	0.128917	87.44776154	246.4515839	132.5738525	39.31204605	5489.003906	412.3123474	79.68994141	332.6223755	267.3223877	290.4873962	317.2563477	174.7567139	1234.676392	397.2866516	138.7187347	993.6033936	127.0093689	51.30883789	462.4620667	4713.297852	6370.816895	5058.155273	0.492876351	0.2058	0.159005	0	0	0	0	0.142462507	0.196359426	0.09870103	0.023444943	0.022126406	0.008734739	35.89025116	111.1961365
491122.3743	2616584.27	1	4.973027229	25.96398926	0.213311538	203.7479248	2.215056658	0.20646	38.00525665	247.1985016	132.6384125	39.20720291	5502.996094	413.1885376	80.04592896	333.1426086	268.3392944	291.2375488	318.2574463	174.7263794	1215.77124	395.1122742	138.9411011	980.4571533	124.9638138	51.83423233	448.0448303	4792.00293	6322.967285	5025.054199	0.492817909	0.195522	0.222638	0	0	0	0.005024074	0.139557913	0.186715811	0.100436628	0.022476092	0.020487057	0.005108035	35.25316238	111.2009888
491130.8761	2616590.415	1	4.973027229	25.96398926	0.213311538	203.7479248	2.215056658	0.20646	38.00525665	247.1985016	132.6384125	39.20720291	5502.996094	413.1885376	80.04592896	333.1426086	268.3392944	291.2375488	318.2574463	174.7263794	1215.77124	395.1122742	138.9411011	980.4571533	124.9638138	51.83423233	448.0448303	4792.00293	6322.967285	5025.054199	0.492817909	0.195522	0.222638	0	0	0	0.005024074	0.139557913	0.186715811	0.100436628	0.022476092	0.020487057	0.005108035	35.25316238	111.2009888
491137.2194	2616587.336	1	4.973027229	25.96398926	0.213311538	203.7479248	2.215056658	0.20646	38.00525665	247.1985016	132.6384125	39.20720291	5502.996094	413.1885376	80.04592896	333.1426086	268.3392944	291.2375488	318.2574463	174.7263794	1215.77124	395.1122742	138.9411011	980.4571533	124.9638138	51.83423233	448.0448303	4792.00293	6322.967285	5025.054199	0.492817909	0.195522	0.222638	0	0	0	0.005024074	0.139557913	0.186715811	0.100436628	0.022476092	0.020487057	0.005108035	35.25316238	111.2009888
491252.0515	2615541.681	1	5.068407059	26.24150467	0.218777135	200.2319336	2.224652052	0.190016	58.1737709	247.0775604	132.6204376	39.2205658	5500.441406	413.0498657	79.99339294	333.056488	268.1717529	291.1141968	318.092865	174.6920776	1218.735962	395.4355164	138.8955688	982.5157471	125.2792969	51.83520126	450.3973999	4730.006348	6334.233887	5026.277344	0.492954195	0.150746	0.179799	0	0	0	0	0.14211145	0.190366656	0.100754231	0.022867482	0.019482914	0.006844767	35.37201691	111.1911392
491257.568	2630154.778	1	4.000191212	22.92834663	0.7252388	189.0456848	1.916115642	0.136362	100.9306412	248.7843475	132.7426147	39.05190277	5552.049805	414.9640808	80.94046783	334.0236206	270.525177	292.7999573	320.2269897	175.5581665	1169.736694	385.5905762	139.3426971	946.2271118	120.7295914	50.77233124	417.9421692	4780.205078	5978.114258	4930.556152	0.49294138	0.218366	0.163523	0	0	0	0.256646425	0.093644604	0.135058656	0.086243898	0.020329859	0.026989916	0.008326097	34.0340538	111.1986771
491279.9131	2610021.607	1	5.511599064	27.69561386	0.346324772	208.460144	2.183675766	0.128917	82.36669159	246.4557495	132.5553284	39.3081398	5487.853027	412.2975159	79.70995331	332.5875549	267.3224182	290.4921265	317.2546082	174.7311096	1234.286011	396.995697	138.6935883	993.2078247	126.9793854	51.30973434	462.5761108	4737.919434	6373.396973	5063.384766	0.492830396	0.2058	0.159005	0	0	0	0	0.143097743	0.197193533	0.098396264	0.023403239	0.022764822	0.008581499	35.90170288	111.1711807
491285.3388	2609615.673	1	5.539400578	27.8145256	0.356949478	208.149292	2.182699919	0.126218	74.12614441	246.408905	132.5509796	39.31504822	5487.003906	412.2359619	79.68946075	332.5465088	267.2572632	290.4473267	317.1909485	174.7493286	1235.532227	397.1433716	138.6772461	994.0551758	127.1216507	51.23694611	463.5475159	4739.135742	6373.999023	5065.104004	0.492837012	0.195484	0.153436	0	0	0	0	0.14311865	0.197966695	0.097453073	0.023197919	0.023236416	0.008632579	35.93822861	111.1682434
491326.9217	2627064.677	1	4.196969986	23.54733467	0.560657918	190.4107056	2.090878487	0.110554	55.71856308	248.4174652	132.714798	39.06682968	5536.324707	414.5074768	80.69618988	333.8112793	270.0189209	292.4425049	319.7921143	175.2874451	1180.33728	388.2869263	139.2575836	954.3756104	121.6360092	51.20019531	425.3036194	4743.500977	6139.662598	4969.308105	0.493158966	0.135426	0.12477	0	0	0.153418	0.069709025	0.102634184	0.144599617	0.090254053	0.021356458	0.025645714	0.006385044	34.30760956	111.1837235
491351.3796	2615839.921	1	5.046267986	26.17914772	0.21617204	199.5164948	2.225535154	0.190016	51.69131851	247.1120911	132.6178894	39.21556854	5500.76123	413.0753784	80.01104736	333.0643311	268.2177124	291.1497192	318.137085	174.6830444	1217.804932	395.2294006	138.8978119	981.8121338	125.1817093	51.83921051	449.8214722	4752.897461	6332.440918	5025.791992	0.492886812	0.150746	0.179799	0	0	0	0.001465355	0.141722769	0.189911097	0.100744605	0.022751991	0.019572742	0.005925321	35.34897995	111.1832809
491352.7057	2627581.311	1	4.164500713	23.43721962	0.58527863	191.530014	2.069816351	0.11781	64.41808319	248.4809418	132.7189178	39.06426239	5538.947266	414.578125	80.73558807	333.8425293	270.1057129	292.5037842	319.8680115	175.3241119	1178.474854	387.8358765	139.2722168	952.9633179	121.4732666	51.13193893	424.1020508	4748.960449	6120.498535	4963.648926	0.493173987	0.162562	0.136978	0	0	0.08683	0.101318821	0.101965502	0.143694922	0.089320488	0.021298712	0.025677796	0.006078562	34.26075745	111.1841583
491353.423	2609729.416	1	5.53412056	27.79062462	0.355008423	208.0905609	2.181606054	0.126218	76.40886688	246.4183044	132.5518646	39.31368637	5487.175293	412.2483521	79.693573	332.5547791	267.2702942	290.4563293	317.2037659	174.7457123	1235.284302	397.1134033	138.680603	993.8865967	127.0929489	51.25212097	463.350647	4738.523438	6373.774414	5064.796875	0.492858678	0.195484	0.153436	0	0	0	0	0.143114463	0.197812706	0.097584605	0.023265289	0.023175461	0.008581499	35.93090057	111.1688538
491354.2125	2615839.919	1	5.046267986	26.17914772	0.21617204	199.5164948	2.225535154	0.190016	51.69131851	247.1120911	132.6178894	39.21556854	5500.76123	413.0753784	80.01104736	333.0643311	268.2177124	291.1497192	318.137085	174.6830444	1217.804932	395.2294006	138.8978119	981.8121338	125.1817093	51.83921051	449.8214722	4752.897461	6332.440918	5025.791992	0.492886812	0.150746	0.179799	0	0	0	0.001465355	0.141722769	0.189911097	0.100744605	0.022751991	0.019572742	0.005925321	35.34897995	111.1832809
491366.1274	2602444.22	1	5.767156124	29.8431778	0.408234149	212.5351715	2.129519939	0.035201	92.74653625	245.4217529	132.4105377	39.43460083	5462.724609	411.3031921	79.44749451	331.8557129	265.9812012	289.2203979	315.8695068	174.9510345	1253.557129	400.188446	138.3714294	1006.079834	129.531311	49.1329155	477.8112488	4634.243652	6399.65918	4999.460938	0.491980553	0	0	0.624843	0.322427	0.216185	0.060079549	0.143269092	0.210988447	0.102650225	0.021767097	0.02677818	0.008377178	36.4032402	111.1416855
491393.8026	2601287.928	1	5.770650387	30.17355919	0.435919702	204.9559174	2.137052298	0.076152	120.4014359	245.1909943	132.3704376	39.45743942	5457.121094	411.2242126	79.45034027	331.7738647	265.7007446	288.489502	315.5701904	174.9658661	1255.425415	400.8173828	138.3170166	1007.464294	129.9517059	48.70213699	480.6816406	4577.046387	6399.48877	4965.876953	0.49202016	0	0.029374	0	0.205716	0.172666	0.062382247	0.143490598	0.214873493	0.106002711	0.019993007	0.026239216	0.008939061	36.4484787	111.1334763
491398.6319	2629226.937	1	4.067947865	23.12482452	0.666598558	188.822403	1.987340927	0.132549	88.85349274	248.6701813	132.7249756	39.053936	5546.789063	414.7982788	80.86254883	333.93573	270.368042	292.6880798	320.0909424	175.4487762	1172.834595	386.3228149	139.3059998	948.6014404	120.9955597	50.93961716	420.4167175	4793.276367	6043.294434	4944.316406	0.493069321	0.210835	0.160907	0	0	0	0.177517265	0.096967116	0.138927653	0.087873623	0.02087203	0.026598526	0.007815293	34.12627792	111.1803818
491412.8361	2628743.737	1	4.09552002	23.21127129	0.640802979	189.80336	2.013861656	0.128121	79.53660584	248.617569	132.7219391	39.05648804	5544.546875	414.7316284	80.82554626	333.9060974	270.2947083	292.6369934	320.0290527	175.4078217	1174.328491	386.7216187	139.2946014	949.7630005	121.123848	51.00453568	421.486145	4786.25293	6068.758789	4950.417969	0.493067652	0.199646	0.155353	0	0	0	0.156792969	0.098187454	0.140512466	0.088207267	0.021045269	0.026306586	0.007764213	34.1641922	111.1787186
491422.0247	2615541.58	1	5.071391106	26.25274467	0.21555908	199.4242859	2.2336905	0.190016	56.40605164	247.0836487	132.6088867	39.21783447	5499.874512	413.0366821	80.0016861	333.0350037	268.1778259	291.1207886	318.0973511	174.665802	1218.407471	395.2218933	138.8810425	982.1934204	125.2482452	51.84236145	450.3953857	4740.802734	6336.095215	5028.52832	0.492910892	0.150746	0.179799	0	0	0	0	0.142508477	0.191021115	0.100799143	0.022816151	0.019351382	0.006589365	35.3816452	111.173851
491453.9206	2607118.491	1	5.655529022	28.50624466	0.384839356	208.2775574	2.156000853	0.109681	45.29806519	246.1416321	132.5094147	39.34896851	5480.769043	411.8763123	79.58823395	332.2880859	266.8915405	290.1838379	316.8198853	174.8685303	1241.96936	397.835022	138.5657043	998.2456665	127.8946915	50.67803574	468.637085	4757.1875	6381.892578	5056.371094	0.492304564	0.076275	0.120135	0	0	0	0	0.142253533	0.202259153	0.095589153	0.02188259	0.025944069	0.008377178	36.13974762	111.1409454
491503.0784	2608788.309	1	5.581345081	28.04211617	0.361699969	209.2554321	2.201027393	0.117766	54.37495041	246.3322296	132.5300293	39.32359695	5484.972168	412.1212158	79.66802979	332.453186	267.1485901	290.3716736	317.0801697	174.7710266	1237.290649	397.2134705	138.6304626	995.1574707	127.3401566	51.08308792	465.2626953	4771.37793	6377.89209	5070.40332	0.492771566	0.165373	0.141085	0	0	0	0	0.143369406	0.19982098	0.096375145	0.022594793	0.024263015	0.008683659	36.0075798	111.1465759
491508.745	2608785.23	1	5.581345081	28.04211617	0.361699969	209.2554321	2.201027393	0.117766	54.37495041	246.3322296	132.5300293	39.32359695	5484.972168	412.1212158	79.66802979	332.453186	267.1485901	290.3716736	317.0801697	174.7710266	1237.290649	397.2134705	138.6304626	995.1574707	127.3401566	51.08308792	465.2626953	4771.37793	6377.89209	5070.40332	0.492771566	0.165373	0.141085	0	0	0	0	0.143369406	0.19982098	0.096375145	0.022594793	0.024263015	0.008683659	36.0075798	111.1465759
491535.9979	2616673.206	1	4.971471787	25.96390915	0.209429428	200.8318176	2.230231285	0.20646	35.53073883	247.2183685	132.615097	39.19986725	5502.397461	413.1723938	80.06547546	333.1069336	268.3638	291.2576599	318.2772522	174.6776581	1214.869507	394.6497803	138.9158325	979.6365356	124.8790512	51.84580612	447.8776245	4821.658203	6325.708008	5030.503906	0.492848396	0.195522	0.222638	0	0	0	0.004814737	0.139465973	0.187970191	0.099961825	0.022418344	0.020278528	0.005414517	35.26572418	111.1674194
491582.9185	2616693.352	1	4.972899914	25.96948051	0.208765388	199.8954163	2.234153509	0.20646	35.27885818	247.220932	132.6091156	39.19825363	5502.186523	413.1655273	80.06938934	333.0961304	268.3665161	291.2602234	318.2788391	174.6657562	1214.708252	394.542572	138.9087677	979.4758911	124.8643188	51.84901428	447.8843994	4826.999512	6326.589844	5031.682129	0.492859513	0.195522	0.222638	0	0	0	0.004605401	0.139574632	0.188390449	0.099823877	0.02240872	0.020214366	0.005414517	35.27100372	111.158989
491584.1745	2616710.081	1	4.972899914	25.96948051	0.208765388	199.8954163	2.234153509	0.20646	35.27885818	247.220932	132.6091156	39.19825363	5502.186523	413.1655273	80.06938934	333.0961304	268.3665161	291.2602234	318.2788391	174.6657562	1214.708252	394.542572	138.9087677	979.4758911	124.8643188	51.84901428	447.8843994	4826.999512	6326.589844	5031.682129	0.492859513	0.195522	0.222638	0	0	0	0.004605401	0.139574632	0.188390449	0.099823877	0.02240872	0.020214366	0.005414517	35.27100372	111.158989
491587.0054	2616707.004	1	4.972899914	25.96948051	0.208765388	199.8954163	2.234153509	0.20646	35.27885818	247.220932	132.6091156	39.19825363	5502.186523	413.1655273	80.06938934	333.0961304	268.3665161	291.2602234	318.2788391	174.6657562	1214.708252	394.542572	138.9087677	979.4758911	124.8643188	51.84901428	447.8843994	4826.999512	6326.589844	5031.682129	0.492859513	0.195522	0.222638	0	0	0	0.004605401	0.139574632	0.188390449	0.099823877	0.02240872	0.020214366	0.005414517	35.27100372	111.158989
491620.0835	2610187.47	1	5.495823383	27.66378975	0.329059601	210.6034851	2.194521189	0.128917	80.36950684	246.4884033	132.5392456	39.29960251	5487.249512	412.320343	79.74373627	332.5766296	267.3618469	290.5239868	317.2914124	174.6933289	1233.125854	396.615509	138.6779175	992.2920532	126.8635178	51.35823059	462.1073608	4768.158691	6375.856445	5066.710449	0.492883116	0.2058	0.159005	0	0	0	0	0.143657774	0.197540015	0.09878765	0.023454567	0.023153005	0.008581499	35.89050293	111.1481018
491705.8373	2601487.636	1	5.763967514	30.11336136	0.412116259	206.5034027	2.126410723	0.063629	107.1048813	245.2651062	132.3612518	39.44519806	5458.251953	411.2422791	79.47808075	331.7641907	265.7844543	288.6785584	315.6586609	174.982666	1253.872925	400.3280334	138.3075409	1006.3172	129.774292	48.80486298	479.8132935	4601.842773	6402.392578	4977.686523	0.491982341	0	0	0	0.236567	0.185814	0.062382247	0.144334808	0.215868011	0.105550371	0.020400438	0.026460577	0.008223936	36.42968369	111.1183167
491722.7902	2601379.995	1	5.761978149	30.16919708	0.410992503	205.1930084	2.125923157	0.063629	108.0100632	245.2332611	132.3482666	39.44672394	5457.221191	411.2333679	79.49138641	331.7419739	265.7441711	288.5358582	315.615387	174.989563	1253.735474	400.3116455	138.2922363	1006.223572	129.8136444	48.74562073	480.2260132	4595.455078	6402.600098	4972.334961	0.49195534	0	0	0	0.213945	0.177455	0.062382247	0.144410029	0.217083886	0.106384479	0.02008925	0.026402831	0.008887981	36.43255234	111.1112518
491917.7511	2615489.755	1	5.087919235	26.30797005	0.206977576	203.1974487	2.257987261	0.196793	52.24163437	247.0921021	132.572464	39.2096405	5498.005371	412.9878845	80.02482605	332.9630737	268.1824951	291.1300354	318.0971375	174.5925446	1217.672119	394.6166992	138.8362885	981.4033813	125.177475	51.86667633	450.5447693	4776.493652	6342.241699	5036.19043	0.492910087	0.178275	0.195875	0	0	0	0	0.143306717	0.193003729	0.100853682	0.022713492	0.019113982	0.00582316	35.41729355	111.1218719
491968.5021	2615052.303	1	5.12616539	26.42151451	0.212392092	205.2548676	2.259450197	0.177406	58.78617477	247.0405579	132.5671234	39.2150116	5497.202148	412.9355164	80.00453186	332.9309998	268.1115417	291.0775757	318.0275879	174.5867767	1218.918701	394.7756958	138.8205872	982.2978516	125.3110199	51.87685394	451.4627075	4769.211426	6347.432617	5037.544434	0.492990941	0.193128	0.153862	0	0	0	0	0.143858373	0.193786517	0.100988425	0.022822568	0.01891187	0.006333963	35.46126175	111.1202927
492014.8604	2601379.832	1	5.755129814	30.1844101	0.393012196	204.4846954	2.118799448	0.063629	99.81403351	245.2511292	132.3290558	39.4404335	5456.866699	411.2383423	79.52403259	331.7142944	265.7596741	288.5173645	315.6309509	175.006546	1252.546509	399.9688416	138.2711487	1005.359558	129.73349	48.76179123	480.0693665	4604.726074	6404.92627	4974.512695	0.491875321	0	0	0	0.208738	0.175889	0.062382247	0.144631535	0.219079331	0.106955528	0.019983381	0.026393207	0.009041222	36.42240143	111.0935669
492068.9217	2606952.083	1	5.648412704	28.58613014	0.356336504	206.1106262	2.172000885	0.09105	43.08197403	246.1477203	132.4701538	39.34044647	5478.095703	411.8591003	79.64128113	332.2178345	266.8896179	290.1923218	316.8161316	174.8455811	1240.849731	397.2584534	138.5159302	997.2703857	127.8133698	50.64921188	468.6949768	4811.700195	6387.241211	5063.039063	0.492271632	0	0.075469	0	0	0	0	0.142913863	0.203099683	0.09653876	0.021773513	0.027294688	0.008223936	36.14915848	111.0970688
492231.4023	2606959.499	1	5.643464565	28.5964756	0.346018285	205.2691803	2.178714991	0.079416	42.28110123	246.1563568	132.4573669	39.33644104	5477.474609	411.8634033	79.66268158	332.2007141	266.8974915	290.2017212	316.8235474	174.8340912	1240.300415	397.0401001	138.5012207	996.8274536	127.7658844	50.65288544	468.598877	4832.409668	6388.760742	5065.477539	0.492316693	0	0.015413	0	0	0	0	0.143068492	0.203404456	0.096869193	0.021786345	0.027657205	0.007815293	36.14694977	111.0823288
492236.162	2606955.068	1	5.643464565	28.5964756	0.346018285	205.2691803	2.178714991	0.079416	42.28110123	246.1563568	132.4573669	39.33644104	5477.474609	411.8634033	79.66268158	332.2007141	266.8974915	290.2017212	316.8235474	174.8340912	1240.300415	397.0401001	138.5012207	996.8274536	127.7658844	50.65288544	468.598877	4832.409668	6388.760742	5065.477539	0.492316693	0	0.015413	0	0	0	0	0.143068492	0.203404456	0.096869193	0.021786345	0.027657205	0.007815293	36.14694977	111.0823288
492238.9949	2606951.991	1	5.643464565	28.5964756	0.346018285	205.2691803	2.178714991	0.079416	42.28110123	246.1563568	132.4573669	39.33644104	5477.474609	411.8634033	79.66268158	332.2007141	266.8974915	290.2017212	316.8235474	174.8340912	1240.300415	397.0401001	138.5012207	996.8274536	127.7658844	50.65288544	468.598877	4832.409668	6388.760742	5065.477539	0.492316693	0	0.015413	0	0	0	0	0.143068492	0.203404456	0.096869193	0.021786345	0.027657205	0.007815293	36.14694977	111.0823288
492321.7722	2615799.522	1	5.061966896	26.23796272	0.207079738	200.20961	2.271108389	0.21396	43.60499954	247.1451263	132.5521088	39.19906616	5497.830078	413.0048523	80.05940247	332.9454346	268.2515564	291.1838684	318.1609497	174.5514832	1215.995972	394.0567017	138.8219147	980.03125	125.0042648	51.8808403	449.7468567	4829.211426	6341.572754	5039.182129	0.492830515	0.199399	0.206987	0	0	0	0	0.142224282	0.192827284	0.100369252	0.022575542	0.019239098	0.005108035	35.39809799	111.0885391
492335.2811	2606782.803	1	5.647150517	28.65121269	0.340961337	204.3272552	2.172246933	0.079416	41.95595169	246.1396942	132.4481659	39.33718109	5476.62207	411.8414917	79.66636658	332.1751404	266.8734436	290.185791	316.7989197	174.8387909	1240.477905	397.0015869	138.4876862	996.9064941	127.7998505	50.60678482	468.8786926	4835.041016	6390.216797	5065.636719	0.492299378	0	0.015413	0	0	0	0	0.142830282	0.203815103	0.097084142	0.021670854	0.027968394	0.00735557	36.15700531	111.075531
492343.7816	2606776.649	1	5.644599915	28.6564064	0.335955471	203.9303589	2.175712585	0.079416	41.60874176	246.144043	132.4415894	39.33504868	5476.318359	411.8439636	79.67745972	332.1665039	266.8773193	290.1904907	316.8024597	174.833252	1240.199219	396.8920288	138.4803619	996.6813965	127.7757416	50.60758972	468.8278198	4845.977539	6390.796875	5066.989258	0.492326468	0	0.015413	0	0	0	0	0.142901316	0.203975499	0.097250961	0.021670854	0.028132008	0.00725341	36.15556717	111.0681
492635.1209	2616320.799	1	5.019461155	26.12307358	0.200950101	198.6810761	2.274141788	0.220311	35.93656921	247.2180176	132.533905	39.18626022	5498.161133	413.0433655	80.1029892	332.9403687	268.348938	291.2574463	318.2504272	174.5213318	1213.799072	393.416626	138.8131104	978.2811279	124.7792206	51.9006424	448.5754089	4895.76123	6338.911621	5043.66748	0.492829651	0.18965	0.234164	0	0	0	0	0.140318543	0.192596301	0.099124506	0.022318894	0.019556701	0.004597231	35.36561584	111.0560303
492899.6643	2601557.739	1	5.729419708	30.18292427	0.337181389	199.4007263	2.098118067	0	75.57713318	245.3424988	132.2705383	39.41682434	5455.855957	411.281311	79.64180756	331.6394959	265.8519287	288.6053467	315.7236938	175.0535278	1248.246094	398.7039795	138.2094116	1002.227295	129.3931274	48.85757065	479.070282	4639.622559	6413.405762	4988.883301	0.491868764	0	0	0	0.223743	0.176515	0.043332636	0.142592058	0.225271001	0.10853713	0.020137372	0.026572861	0.006895847	36.38342285	111.0348816
493004.3867	2610159.679	1	5.478186131	27.76696205	0.286203206	210.1656189	2.240363359	0.110934	60.38640594	246.5485992	132.4398193	39.27339172	5482.145996	412.2961731	79.87578583	332.4203796	267.4155884	290.5875854	317.3359375	174.5375061	1229.802002	394.9631653	138.5597839	989.378479	126.5477676	51.40699005	461.6021118	4937.84375	6390.276367	5082.467773	0.493039995	0.146661	0.129381	0	0	0	0	0.146917596	0.202589601	0.099759713	0.023794629	0.026598526	0.006333963	35.91245651	111.0204773
493303.0806	2615583.647	1	5.088671684	26.36273956	0.201256573	204.032196	2.292676449	0.21286	40.58341599	247.1565094	132.481781	39.18516159	5494.191895	412.9148865	80.10696411	332.8079224	268.2508545	291.1949158	318.1495972	174.4390411	1214.879761	392.9952087	138.7400665	978.7546387	124.8875427	51.93119049	450.0729675	4928.587891	6354.516113	5053.378418	0.492867231	0.213451	0.211098	0	0	0	0	0.143812403	0.196731567	0.100051649	0.022450427	0.018706551	0.004801553	35.46859741	110.9951324
493326.0622	2616278.643	1	5.031461716	26.1860714	0.190682948	197.2201996	2.287619829	0.218953	35.04124069	247.2378998	132.4847412	39.17463684	5495.484863	412.9885559	80.14057922	332.8479919	268.3655396	291.2772827	318.2581482	174.4419403	1212.738647	392.6210327	138.7574768	977.1760254	124.6648407	51.9308815	448.6292114	4969.564453	6345.524414	5055.05957	0.492945105	0.206487	0.247927	0	0	0	0	0.141233802	0.194880486	0.098415509	0.022283604	0.019152479	0.004495071	35.41266251	110.9880905
493542.4197	2605887.333	1	5.638210297	28.96922493	0.293047965	201.686554	2.157657623	0	38.819664	246.0924072	132.3412628	39.3219223	5469.290527	411.7641907	79.78899384	331.9751892	266.7854309	290.1441345	316.6977234	174.8275146	1238.532104	395.8352661	138.3552704	995.0687256	127.7316971	50.37439728	469.6209412	4937.87207	6403.234863	5081.766113	0.492314488	0	0	0	0	0.122386	0	0.142115623	0.210747838	0.09901543	0.021346834	0.029190687	0.003933187	36.1869278	110.9779511
493545.2585	2605896.557	1	5.638210297	28.96922493	0.293047965	201.686554	2.157657623	0	38.819664	246.0924072	132.3412628	39.3219223	5469.290527	411.7641907	79.78899384	331.9751892	266.7854309	290.1441345	316.6977234	174.8275146	1238.532104	395.8352661	138.3552704	995.0687256	127.7316971	50.37439728	469.6209412	4937.87207	6403.234863	5081.766113	0.492314488	0	0	0	0	0.122386	0	0.142115623	0.210747838	0.09901543	0.021346834	0.029190687	0.003933187	36.1869278	110.9779511
493548.1055	2605924.233	1	5.63602972	28.94421768	0.292741477	201.5384979	2.160646677	0	39.05282211	246.1037598	132.3428345	39.32043839	5469.615234	411.7755127	79.79216766	331.9833374	266.8002319	290.1554871	316.7131653	174.8206787	1238.343628	395.7989502	138.3586121	994.9412231	127.7029953	50.40289688	469.4621277	4940.831543	6402.916992	5082.226563	0.492311865	0	0	0	0	0.118719	0	0.142253533	0.210500821	0.09901543	0.021334	0.029193895	0.003933187	36.18201447	110.977356
493550.7599	2605515.228	1	5.646640301	29.06941795	0.293354452	202.0856476	2.143958092	0	37.25124359	246.0458069	132.3348389	39.32787704	5467.984863	411.7191772	79.77667999	331.9425049	266.7249451	290.0810852	316.6347046	174.8530426	1239.270508	395.9831848	138.3415527	995.5715332	127.846756	50.25561523	470.2433167	4924.498047	6404.171387	5079.421875	0.49223578	0	0	0	0.071391	0.138181	0	0.141781285	0.211678207	0.099195085	0.021468742	0.029142566	0.003984267	36.20598602	110.9812241
493577.3871	2601591.253	1	5.708938599	30.18945503	0.30060786	190.902832	2.069613695	0	63.94218445	245.3972321	132.2280121	39.40016556	5454.478027	411.3178711	79.73163605	331.5862427	265.9076233	288.6250916	315.776825	175.0796356	1245.318237	397.8239136	138.1653442	1000.072388	129.1611633	48.8998642	478.4016418	4660.784668	6417.185547	4997.917969	0.491918236	0	0	0	0.205222	0.173487	0.01276952	0.141396791	0.228074908	0.1103433	0.020329859	0.026665896	0.006282883	36.35732269	110.9924774
493601.6483	2605198.459	1	5.651435375	29.17441559	0.289063692	201.2599182	2.126653433	0	35.86793137	246.0025635	132.3212585	39.33151245	5466.494141	411.6782837	79.77745819	331.9008179	266.6672668	290.0074768	316.5732422	174.8748016	1239.656128	396.027832	138.3203735	995.8156128	127.9353714	50.13370895	470.7950134	4920.37207	6406.20459	5077.036621	0.492168397	0	0	0	0.211809	0.152262	0	0.14155978	0.213169977	0.099679507	0.021504031	0.028953286	0.004086428	36.221138	110.978157
493615.8403	2605238.43	1	5.649522305	29.14931297	0.289574504	201.5814819	2.130412102	0	35.95700836	246.0144806	132.3230591	39.33014297	5466.761719	411.6893311	79.77991486	331.9094238	266.6827393	290.0267639	316.5894775	174.8688354	1239.48584	395.9886475	138.3239441	995.6951294	127.906395	50.16431808	470.6386108	4923.266602	6405.810059	5078.125977	0.492194116	0	0	0	0.194523	0.148624	0	0.14159739	0.212906912	0.099560805	0.02148799	0.029023865	0.003984267	36.21704865	110.9771423
493621.8868	2606102.563	1	5.628633022	28.89896011	0.289523423	201.360733	2.166921139	0	39.1219368	246.1304779	132.339447	39.31561279	5469.839844	411.8008118	79.8098526	331.9909668	266.8336182	290.1820068	316.7466431	174.8023071	1237.669678	395.618927	138.3583374	994.4473267	127.6190567	50.4572258	469.061676	4955.555664	6402.966797	5084.067383	0.492297649	0	0	0	0	0.11028	0	0.14235802	0.210494399	0.099140547	0.021340417	0.02925485	0.003575624	36.17028427	110.9692459
493670.1196	2606200.949	1	5.62344265	28.87867928	0.286662906	201.4893799	2.171452045	0	38.82109451	246.1458282	132.3344879	39.31235886	5469.741699	411.8145447	79.82423401	331.9902954	266.8522339	290.1972351	316.76474	174.7908936	1237.186157	395.4744873	138.3548584	994.081604	127.5639114	50.48292542	468.8220825	4967.40332	6403.330078	5085.740723	0.492313653	0	0	0	0	0.105604	0	0.142370552	0.21077992	0.099310577	0.02136929	0.029309388	0.003626705	36.16353226	110.9618378
493673.1007	2606539.221	1	5.613520622	28.77906227	0.282167852	201.8750916	2.190548897	0.030229	38.94635391	246.1893158	132.3406677	39.30737686	5470.806152	411.8583679	79.83656311	332.0218201	266.9101868	290.240448	316.8246765	174.7638397	1236.412109	395.3330994	138.3689728	993.5548096	127.4506073	50.57611084	468.1694031	4982.960449	6401.890625	5087.395508	0.492390245	0	0	0	0	0.051978	0	0.142947301	0.209785402	0.09929774	0.021584233	0.029347885	0.004035348	36.14302444	110.959877
493721.8758	2601295.971	1	5.704015732	30.30010033	0.30101651	187.3045197	2.068175077	0	64.95107269	245.3314972	132.2010498	39.40087128	5452.706055	411.3016968	79.75981903	331.5418701	265.824707	288.2720947	315.6861267	175.0996399	1244.895874	397.7592468	138.1344147	999.789856	129.2285767	48.77279663	479.1595154	4630.265625	6417.512207	4987.60498	0.49191758	0	0	0	0.035506	0.150895	0.009629475	0.141655907	0.230092809	0.112329125	0.019713899	0.026553612	0.00725341	36.35790634	110.979744
493733.3843	2614900.75	1	5.137910843	26.54704857	0.189763501	210.3263702	2.306891203	0.202062	42.90552521	247.1075897	132.4430237	39.18416977	5490.958008	412.8248291	80.11485291	332.7099915	268.1749573	291.1477356	318.0715332	174.3873444	1215.67981	392.6912842	138.6846466	979.1338501	124.9705582	51.94805908	451.1534424	4966.567383	6368.327148	5059.125977	0.492913008	0.222922	0.165326	0	0	0	0	0.147318795	0.199625298	0.101229034	0.022533838	0.019274388	0.004801553	35.53912735	110.9516068
494620.4419	2608097.978	1	5.537053585	28.40688515	0.23042345	197.9149475	2.226961851	0.027079	39.44651031	246.4006195	132.2994537	39.26275253	5470.828125	412.0668945	79.98829651	332.0786133	267.1829529	290.4533081	317.0913391	174.5451202	1230.340332	393.7139893	138.365036	989.0292969	126.7160568	50.95317841	464.3128357	5094.337402	6412.008789	5100.913574	0.492656887	0	0	0	0	0	0	0.146449506	0.211639702	0.101463221	0.022514589	0.030451478	0.003984267	36.03636169	110.882576
494641.3572	2614420.158	1	5.176539421	26.73154449	0.165755734	209.0951233	2.319763184	0.138637	40.5356636	247.0899963	132.3743134	39.17324066	5486.791504	412.7286072	80.16260529	332.5660095	268.1359558	291.1330261	318.026886	174.3050232	1215.120605	391.8096313	138.6062012	978.361145	124.9092941	51.95045471	451.776886	5085.186523	6384.154297	5071.96582	0.492886305	0.200839	0.158125	0	0	0	0	0.150465772	0.202865496	0.103243731	0.022521006	0.022681411	0.004750472	35.61348343	110.8653336
494740.1609	2614064.747	1	5.202453613	26.83249092	0.166470855	208.0978851	2.322780132	0.125977	41.79743576	247.0580292	132.3573303	39.17360306	5485.373535	412.6870117	80.16601563	332.5209961	268.0888367	291.1011353	317.9797974	174.2901917	1215.608032	391.7107239	138.5819855	978.6436768	124.9621582	51.93383408	452.3356018	5111.856445	6390.796387	5074.828125	0.492832601	0.18896	0.152824	0	0	0	0	0.150829375	0.204068542	0.104844585	0.022498548	0.023871623	0.004597231	35.64532471	110.8467331
495030.933	2614989.432	1	5.127835751	26.59306526	0.153905094	208.0094147	2.317640305	0.194936	34.3845787	247.1840668	132.352829	39.15777969	5486.039551	412.7680969	80.21499634	332.5531006	268.2580261	291.2265015	318.1390381	174.2716827	1212.684937	391.1115723	138.5989227	976.4036865	124.6298828	51.97728729	450.3981934	5127.856934	6378.894531	5084.037109	0.492948383	0.206373	0.161861	0	0	0	0	0.148137927	0.202124417	0.101864241	0.022347767	0.02266537	0.004035348	35.57643127	110.8258591
495474.5211	2601990.32	1	5.625674248	30.18322182	0.194411814	176.8555603	2.008232594	0.049699	43.47717667	245.5793152	132.0923767	39.341259	5450.063965	411.473175	80.03539276	331.4377747	266.0960999	288.6916504	315.9508972	175.1356659	1236.430786	395.0009155	138.037384	993.3870239	128.3641205	49.02865982	475.6351929	4758.477051	6433.788086	5023.067383	0.491906405	0	0	0	0	0.126208	0	0.135834202	0.237112179	0.113310814	0.020814285	0.027724577	0.003218062	36.2591095	110.8458557
495481.7256	2606956.78	1	5.545190334	28.77002525	0.198906884	201.5742798	2.194563389	0	33.14371109	246.3136902	132.2161865	39.26002884	5463.808594	411.9559631	80.07667542	331.8792725	267.0470276	290.3698425	316.942627	174.605835	1229.824219	393.0099487	138.2565308	988.2877197	126.7837448	50.6498909	465.6470642	5110.800293	6418.400391	5101.859375	0.492488295	0	0	0	0	0.037856	0	0.141902477	0.218331844	0.100741394	0.021917878	0.030743418	0.003371303	36.07598495	110.8187637
495741.4313	2603269.524	1	5.604338646	29.81306267	0.16386576	177.8513489	2.031930208	0	37.11209869	245.827713	132.1151123	39.31224442	5453.02002	411.6148682	80.07570648	331.5391846	266.4043579	289.5829468	316.2683411	175.0266418	1234.17395	394.0736084	138.0819092	991.5131226	127.8305054	49.5163269	472.2468567	4904.401367	6431.852051	5063.49707	0.491956323	0	0	0.138516	0.183958	0.120279	0	0.134684905	0.233053908	0.108424842	0.021340417	0.029027073	0.0028605	36.2134819	110.8255768
495758.4456	2603278.745	1	5.604338646	29.81306267	0.16386576	177.8513489	2.031930208	0	37.11209869	245.827713	132.1151123	39.31224442	5453.02002	411.6148682	80.07570648	331.5391846	266.4043579	289.5829468	316.2683411	175.0266418	1234.17395	394.0736084	138.0819092	991.5131226	127.8305054	49.5163269	472.2468567	4904.401367	6431.852051	5063.49707	0.491956323	0	0	0.138516	0.183958	0.120279	0	0.134684905	0.233053908	0.108424842	0.021340417	0.029027073	0.0028605	36.2134819	110.8255768
495806.8529	2604004.479	1	5.590782166	29.61343193	0.161311746	182.4253693	2.057254076	0	33.19787979	245.9393158	132.1257935	39.29858398	5454.453125	411.6860046	80.09123993	331.5947571	266.5465393	289.8031616	316.4156799	174.9561615	1233.110107	393.6703796	138.1080933	990.6259155	127.5712738	49.77402878	470.7990112	4978.771973	6428.259766	5077.601563	0.492061228	0	0	0.306584	0.167593	0.111388	0	0.13501507	0.230647817	0.105617739	0.021311544	0.029485835	0.0028605	36.18911362	110.812561
495829.357	2603383.281	1	5.599594593	29.79174423	0.160545543	177.3428955	2.031590939	0	36.66540909	245.8456268	132.1101379	39.30860901	5453.013672	411.6307678	80.09092712	331.539856	266.4256897	289.6121216	316.2891846	175.0192261	1233.722534	393.9176636	138.0798492	991.1560059	127.7696457	49.54790878	471.9653625	4916.304688	6432.009277	5065.779785	0.491971016	0	0	0.165013	0.176854	0.116103	0	0.134534448	0.233082786	0.108421639	0.021343624	0.029097652	0.0028605	36.20716476	110.8180542
495835.0834	2603580.093	1	5.597248077	29.74075508	0.160698786	178.2198944	2.036055326	0	35.75105667	245.8726807	132.1147156	39.30600739	5453.470703	411.646759	80.09078217	331.5559692	266.4604492	289.6686401	316.32547	175.0016632	1233.557129	393.8466187	138.0878754	991.0077515	127.7128067	49.61323929	471.6191406	4935.262695	6430.986816	5069.949707	0.492002994	0	0	0.232256	0.175837	0.115175	0	0.134831175	0.232354537	0.10760998	0.021353249	0.029216353	0.0028605	36.2022171	110.8167953
495835.0861	2603589.319	1	5.597248077	29.74075508	0.160698786	178.2198944	2.036055326	0	35.75105667	245.8726807	132.1147156	39.30600739	5453.470703	411.646759	80.09078217	331.5559692	266.4604492	289.6686401	316.32547	175.0016632	1233.557129	393.8466187	138.0878754	991.0077515	127.7128067	49.61323929	471.6191406	4935.262695	6430.986816	5069.949707	0.492002994	0	0	0.232256	0.175837	0.115175	0	0.134831175	0.232354537	0.10760998	0.021353249	0.029216353	0.0028605	36.2022171	110.8167953
495840.753	2603577.016	1	5.597248077	29.74075508	0.160698786	178.2198944	2.036055326	0	35.75105667	245.8726807	132.1147156	39.30600739	5453.470703	411.646759	80.09078217	331.5559692	266.4604492	289.6686401	316.32547	175.0016632	1233.557129	393.8466187	138.0878754	991.0077515	127.7128067	49.61323929	471.6191406	4935.262695	6430.986816	5069.949707	0.492002994	0	0	0.232256	0.175837	0.115175	0	0.134831175	0.232354537	0.10760998	0.021353249	0.029216353	0.0028605	36.2022171	110.8167953
495846.4452	2603653.895	1	5.596010685	29.71525955	0.160749853	178.8345947	2.039851189	0	35.26947403	245.8861389	132.1169586	39.30463028	5453.691895	411.6547241	80.09080505	331.5639343	266.4777832	289.6965332	316.3435974	174.9927521	1233.472656	393.8112183	138.0919189	990.9328613	127.6844559	49.64572525	471.4510193	4944.303223	6430.432617	5071.757813	0.492028087	0	0	0.253387	0.174859	0.114577	0	0.134931475	0.231985599	0.107173681	0.021346834	0.029270891	0.0028605	36.19962311	110.8160248
495846.4749	2603758.452	1	5.594735622	29.68979645	0.160749853	179.9653473	2.043467045	0	34.78574371	245.8995056	132.1191711	39.30313873	5453.90332	411.6626892	80.09091187	331.5717773	266.4950562	289.7240601	316.3616943	174.9837646	1233.385254	393.7757568	138.095932	990.8571167	127.6561127	49.67822647	471.2857666	4953.330078	6429.878418	5073.407227	0.492032051	0	0	0.272574	0.173458	0.113896	0	0.134956554	0.231639132	0.106759831	0.021340417	0.029325429	0.0028605	36.19702911	110.8151855
495851.0024	2603727.575	1	5.594735622	29.68979645	0.160749853	179.9653473	2.043467045	0	34.78574371	245.8995056	132.1191711	39.30313873	5453.90332	411.6626892	80.09091187	331.5717773	266.4950562	289.7240601	316.3616943	174.9837646	1233.385254	393.7757568	138.095932	990.8571167	127.6561127	49.67822647	471.2857666	4953.330078	6429.878418	5073.407227	0.492032051	0	0	0.272574	0.173458	0.113896	0	0.134956554	0.231639132	0.106759831	0.021340417	0.029325429	0.0028605	36.19702911	110.8151855
495852.1199	2603669.269	1	5.596010685	29.71525955	0.160749853	178.8345947	2.039851189	0	35.26947403	245.8861389	132.1169586	39.30463028	5453.691895	411.6547241	80.09080505	331.5639343	266.4777832	289.6965332	316.3435974	174.9927521	1233.472656	393.8112183	138.0919189	990.9328613	127.6844559	49.64572525	471.4510193	4944.303223	6430.432617	5071.757813	0.492028087	0	0	0.253387	0.174859	0.114577	0	0.134931475	0.231985599	0.107173681	0.021346834	0.029270891	0.0028605	36.19962311	110.8160248
495928.3263	2602433.016	1	5.60257864	30.07659149	0.167492464	175.0067596	2.010617495	0.040752	39.87440872	245.686676	132.072998	39.32093811	5449.908203	411.5489502	80.1098938	331.4390564	266.2229004	289.0514526	316.0773926	175.1067963	1234.181274	394.2002258	138.0290375	991.6264038	128.0535278	49.18152618	474.0370483	4826.196777	6436.587891	5036.328613	0.491951317	0	0	0	0.100358	0.106861	0	0.134003684	0.237153888	0.113358937	0.021125473	0.02814484	0.003115901	36.22609711	110.8126526
495972.7024	2619383.679	1	4.807888985	25.55565643	0.133166477	198.0528564	2.284000397	0.200503	29.55704498	247.6657104	132.3413544	39.09712601	5495.043457	413.1779785	80.44455719	332.733429	268.9297791	291.7037659	318.7687073	174.3123474	1199.276611	388.3330994	138.6864929	966.3074951	123.2719879	51.83943176	442.6479797	5180.67334	6334.855469	5101.527832	0.492993802	0.327627	0.246218	0	0	0	0.03956458	0.135901064	0.192897856	0.094966777	0.021468742	0.022610832	0.0028605	35.23596573	110.7676849
496155.725	2604582.523	1	5.567163467	29.45311737	0.151146755	188.5425568	2.100093603	0	29.3927536	246.0444183	132.1119995	39.27949524	5454.705566	411.7592163	80.14926147	331.6099548	266.6778259	289.9630127	316.548584	174.8877411	1230.980103	392.9588928	138.1128387	988.9545288	127.2484055	49.97467041	469.2862854	5031.725098	6428.331055	5083.846191	0.49211812	0	0	0.155635	0.121176	0.090774	0	0.134074733	0.230285302	0.104539812	0.021112639	0.029960636	0.002400776	36.1540184	110.7773361
496157.8873	2610219.398	1	5.419420242	27.90374374	0.174286157	213.2315826	2.306161642	0.041259	34.74828339	246.699295	132.209671	39.19458771	5469.756348	412.343811	80.2440033	332.0997925	267.567749	290.7520142	317.4568176	174.3057404	1220.805664	391.1431885	138.3448181	981.8143921	125.609581	51.39953232	458.3791809	5261.927734	6420.549805	5097.455566	0.492769003	0	0	0	0	0	0	0.150586978	0.214976147	0.105306551	0.023374366	0.031943254	0.003269142	35.88899231	110.7308655
496572.5321	2604840.737	1	5.550801754	29.41904068	0.136997491	188.1455231	2.113852739	0	28.11641693	246.0845337	132.0869598	39.26904678	5453.978516	411.7977905	80.20652771	331.5912781	266.7243652	290.0090027	316.5929871	174.864624	1229.361328	392.4320374	138.0974731	987.7038574	127.0651093	50.01700592	468.571106	5046.718262	6430.833008	5083.817383	0.492148429	0	0	0	0.088886	0.075555	0	0.133330822	0.231485128	0.105296925	0.021042062	0.030230118	0.002094294	36.13248444	110.7466965
496718.325	2638769.175	1	3.561565161	21.99311256	0.83460182	196.1650543	1.719217777	0.174491	58.66005325	249.6361847	132.4485168	39.00722504	5580.242676	416.1564941	82.06030273	334.0961914	271.7479553	293.5682678	321.1619568	176.1661987	1142.458618	372.9592896	138.917038	921.4440918	118.6903992	49.91607285	398.2759399	4595.35498	5568.619629	4564.281738	0.492469668	0.247633	0.205143	0	0.386324	0.24962	0.050240736	0.077621333	0.108880401	0.078518748	0.018164378	0.043460406	0.011901721	33.700634	110.9423752
497166.9304	2614586.003	1	5.153176308	26.80813217	0.11227461	206.1830444	2.323263407	0.127528	25.46831131	247.2481537	132.1989746	39.12162781	5475.657227	412.6596069	80.38861084	332.2709961	268.3025208	291.2944946	318.1621399	174.1351013	1208.996582	388.8438416	138.4452057	972.9145508	124.1794662	51.90071869	449.5368958	5338.472168	6403.151367	5107.671875	0.493137509	0	0.063657	0	0	0	0	0.14870213	0.208816558	0.105912887	0.021889005	0.027362058	0.003575624	35.63033295	110.625267
497297.0884	2598367.294	1	5.448178291	31.27680397	0.351024151	150.7297668	2.009141684	0.129202	148.5347748	244.7784271	131.7651215	39.34858322	5434.271484	411.3035889	80.37415314	330.9294128	265.1160584	282.6254578	314.8729553	175.4214325	1229.778198	393.8313904	137.7273712	988.7980347	128.8751984	47.49337769	484.4966431	4548.644531	6441.293457	4917.360352	0.491240859	0.206554	0.15679	0	0	0	0.0661503	0.123873167	0.25282234	0.133528382	0.017943017	0.02929014	0.006129642	36.16970062	110.7068634
497423.0756	2621185.455	1	4.686365604	25.18686295	0.160392299	194.1221771	2.273221731	0.180282	30.12009621	247.8873901	132.2476654	39.06401825	5498.967285	413.3226929	80.64759064	332.6750793	269.2376709	291.9241943	319.025177	174.3143921	1191.144043	385.7260437	138.6509857	959.7924805	122.4556427	51.8494072	438.8926697	5161.664551	6335.006348	5092.873535	0.493419349	0.242887	0.21714	0	0	0	0.069709025	0.13350217	0.19083184	0.096705578	0.021362873	0.024234142	0.002656178	35.08708572	110.6582794
497615.9161	2605566.279	1	5.501064777	29.23639297	0.104510397	183.4263458	2.165288925	0	24.88648796	246.2439117	132.0205841	39.23127747	5451.854004	411.943573	80.38647461	331.5570984	266.9169617	290.226532	316.7769775	174.7127838	1224.089844	390.7705383	138.0641632	983.671875	126.4337006	50.2478981	465.7144165	5118.887207	6441.306641	5085.50293	0.492471635	0	0	0	0	0.028389	0	0.133882493	0.23373723	0.107680559	0.020596134	0.030544514	0.002094294	36.06140137	110.6498947
498448.6426	2625496.845	1	4.413681507	24.29436111	0.338560551	188.2049713	2.234291554	0.02753	33.93382263	248.3097839	132.2097473	39.0257988	5520.550293	413.8330078	80.97000885	332.8630066	269.8558044	292.3344727	319.5485535	174.565506	1175.818726	381.9405518	138.7057648	948.1399536	121.188797	51.73261261	430.3206787	5040.188477	6278.095215	4999.929199	0.492743939	0	0	0	0	0	0.096922755	0.123012245	0.179795906	0.098925598	0.021362873	0.02700275	0.002094294	34.70380783	110.6187134
498454.3553	2599237.404	1	5.408452511	31.06897736	0.258364409	164.3236237	2.001367331	0.160365	144.6190338	245.0616455	131.714325	39.30025101	5434.135742	411.4695129	80.57019806	330.8993225	265.4338074	283.6437073	315.1987915	175.432312	1224.611938	391.8272095	137.7051392	984.6202393	128.0889435	47.76977158	479.7776489	4650.508789	6456.369629	4946.102539	0.491139412	0.21161	0.1767	0	0	0	0.042285953	0.123359121	0.25337413	0.139659107	0.017169861	0.029934971	0.005261276	36.10031128	110.6202011
498479.7863	2625527.595	1	4.414319038	24.29862404	0.337079227	188.0378265	2.234176397	0.02753	34.07660294	248.3112488	132.2030182	39.02513504	5520.552734	413.8302917	80.97740936	332.8528748	269.8576355	292.3360596	319.5485535	174.5644989	1175.649536	381.843811	138.7001495	947.9848022	121.1730423	51.73403931	430.3051758	5039.929688	6278.511719	4998.728027	0.492768973	0	0	0	0	0	0.099853463	0.123120904	0.179959521	0.099137336	0.021362873	0.027214486	0.002094294	34.70530701	110.6124802
498716.0643	2640273.681	1	3.51097393	21.94485855	0.795678616	186.636795	1.743241191	0.24477	78.33690643	249.7561951	132.3268585	39.0045929	5585.252441	416.355957	82.32635498	334.0296021	271.9414673	293.6667786	321.2867432	176.2626801	1137.724121	370.2228699	138.7366486	916.9525757	118.4061432	49.77432251	395.0179138	4504.960449	5521.217773	4457.246582	0.492022365	0.139396	0.229603	0	0	0.059332	0.06301026	0.078833319	0.109140255	0.073363297	0.017975099	0.048048019	0.008326097	33.72529221	110.8907318
498725.2304	2615862.011	1	5.051037312	26.53811073	0.104714714	205.1952057	2.344701767	0.124828	24.41846848	247.4628601	132.1076813	39.08441162	5471.71875	412.7336426	80.55928802	332.1743469	268.5773926	291.5124512	318.4063416	174.1404114	1202.857056	386.8188782	138.3939362	967.8748169	123.4314728	51.84934235	446.4194641	5417.299316	6389.932129	5127.081055	0.493551522	0	0.114969	0	0	0.034388	0	0.147348046	0.204755083	0.110821314	0.021632357	0.027868941	0.002145375	35.52131271	110.5056
499222.207	2638815.937	1	3.587950945	22.13668442	0.73341167	192.273468	1.78073585	0.228974	47.97247314	249.6314697	132.2790527	39.00485611	5576.501953	416.010437	82.17902374	333.8314209	271.7585449	293.5536194	321.1255188	176.1183014	1141.260254	371.2297058	138.7284546	919.7717285	118.5802002	49.99454498	398.5250244	4714.958984	5565.597168	4605.527832	0.492247164	0.059718	0.198611	0	0.141903	0.113984	0.056939501	0.075966351	0.110715441	0.07779371	0.018536519	0.044830274	0.006231803	33.80882263	110.8357544
499348.8758	2625339.937	1	4.428500175	24.37296295	0.326607764	184.0052643	2.235098124	0.065594	36.39506531	248.3088226	132.140686	39.02105713	5519.821777	413.7853394	81.03421783	332.7511292	269.849823	292.3349304	319.5268555	174.5463715	1174.576904	381.090271	138.6451874	946.953186	121.0683975	51.75669479	430.5217285	5032.950684	6285.745117	4992.710449	0.492768735	0	0.029869	0	0	0	0.129160568	0.12438722	0.182416931	0.100949928	0.021362873	0.02903349	0.0028605	34.72966003	110.556427
500218.096	2625493.442	1	4.420019627	24.37464142	0.348572314	180.0499878	2.233045578	0.105268	39.27420807	248.3435211	132.0747375	39.01639938	5520.464355	413.7850037	81.12480927	332.6602173	269.8946533	292.3687439	319.550415	174.5715942	1172.268311	380.0315552	138.596817	944.9987183	120.8604584	51.75089645	429.868103	4988.15918	6285.20459	4979.76709	0.492809296	0	0.062985	0	0	0	0.14151141	0.123756148	0.182625458	0.103221275	0.021362873	0.030878158	0.003320223	34.72199249	110.4999466
500308.4749	2630100.476	1	4.149350166	23.46906853	0.402972877	185.4762726	2.209085703	0.02846	38.10407639	248.8005676	132.1183472	39.00378799	5537.712402	414.417511	81.42835999	332.9891663	270.5570374	292.7967224	320.1117249	175.0425415	1160.824585	377.121521	138.6776886	936.0813599	119.9091949	51.26395035	418.9429626	4855.944824	6094.56543	4881.337891	0.492267728	0	0	0	0.08023	0.071485	0	0.108414099	0.151195511	0.100019567	0.021892214	0.034827355	0.003728865	34.342659	110.5646515
500489.7262	2626299.42	1	4.376111031	24.22104645	0.382591814	178.3032684	2.227529764	0.094746	38.79698944	248.4224396	132.0630798	39.01223755	5523.733887	413.8814392	81.19538116	332.6860657	270.0104065	292.4436646	319.6441956	174.6457977	1169.604492	379.2667847	138.599823	942.925354	120.6380844	51.68577957	428.0750122	4933.272461	6267.254395	4954.119141	0.492705733	0	0	0	0	0	0.134184629	0.121432483	0.178682685	0.103346393	0.021362873	0.032280106	0.003320223	34.66102982	110.4948044
500510.497	2598982.091	1	5.23971796	31.16416359	0.221637636	181.7167664	1.968870759	0.190016	136.3639374	245.1544189	131.5183105	39.24955368	5429.478516	411.5322571	80.91972351	330.6125183	265.5083618	282.0539856	315.237793	175.5470886	1214.628052	388.671875	137.5816956	976.9093628	127.2462387	47.56554794	478.7799377	4663.199707	6460.584473	4952.720703	0.491014868	0.285212	0.225062	0	0	0	0.039773915	0.117788173	0.250583082	0.153036967	0.017253272	0.032341063	0.003524544	35.95135498	110.4596481
500806.8102	2625656.699	1	4.408656597	24.36386108	0.365530968	176.6346436	2.234104156	0.12711	41.13180161	248.372818	132.0291443	39.01241302	5521.024414	413.7946777	81.19179535	332.6028748	269.9324341	292.3960876	319.5703125	174.6035156	1170.535278	379.2670898	138.5656738	943.5306396	120.7020874	51.73601532	429.2689819	4948.078125	6284.82959	4966.21582	0.492785335	0	0.117221	0	0	0	0.141720742	0.123705998	0.182359189	0.105149351	0.021362873	0.031227844	0.003575624	34.70823669	110.4627838
501043.7423	2598145.669	1	5.160139084	31.36303329	0.248046175	176.0240021	1.960944533	0.1872	148.8052368	245.0269623	131.4343567	39.24880219	5427.215332	411.4676514	81.00769043	330.4599609	265.342804	280.2658386	315.0520935	175.6654053	1211.940796	388.0388184	137.5210571	974.9315796	127.2717361	47.30289841	481.5536804	4598.044434	6458.242676	4947.52832	0.491058737	0.260208	0.214778	0	0	0	0.059660874	0.112083487	0.250701785	0.156248301	0.017108906	0.033791132	0.003779946	35.91407776	110.413147
501046.5843	2598065.714	1	5.155446053	31.38494301	0.251264244	175.4018555	1.960514903	0.181835	150.5788422	245.0072174	131.429718	39.25027847	5427.013184	411.4599609	81.00892639	330.4510193	265.3189392	280.0948486	315.0265808	175.6753998	1211.9198	388.0556335	137.5168762	974.9263916	127.3019485	47.27359009	481.9327087	4591.027832	6458.001953	4946.419434	0.491021305	0.219319	0.200418	0	0	0	0.062800922	0.111661382	0.250560611	0.15638946	0.017140986	0.033877753	0.003882107	35.91389084	110.4126434
501134.4621	2598668.457	1	5.180199623	31.22913361	0.223834097	180.8101349	1.965170741	0.193168	135.2345123	245.1549377	131.4536133	39.23755264	5428.246094	411.5231628	81.01900482	330.5041504	265.494873	281.2270813	315.2131653	175.6107941	1211.637817	387.7999573	137.5427856	974.6376953	127.0555191	47.47436142	479.2134399	4637.875977	6460.017578	4958.103027	0.491045356	0.267112	0.220717	0	0	0	0.041867282	0.114708059	0.250704974	0.156071842	0.016903587	0.033451073	0.003728865	35.90912628	110.4085999
501857.7071	2598468.644	1	5.119253159	31.26553345	0.22245492	181.4813232	1.96199739	0.196735	126.2880554	245.1915131	131.38414	39.22328949	5426.657715	411.5215149	81.13080597	330.390686	265.5206909	280.5339355	315.2268066	175.6764374	1208.234375	386.7740173	137.5071716	972.0443115	126.793541	47.42616653	479.1834106	4604.421387	6461.506348	4967.760254	0.491161346	0.271073	0.230019	0	0	0	0.030981788	0.112121098	0.250368118	0.15790689	0.016781678	0.034455214	0.003728865	35.85881042	110.3481064
502285.1627	2597839.767	1	5.055245876	31.40910912	0.241763294	176.4417572	1.95466423	0.189993	125.9907303	245.1098328	131.3165894	39.22296906	5424.69043	411.4602966	81.20172882	330.2585754	265.4085693	279.1341553	315.0986938	175.7814789	1206.011597	386.2181702	137.4624329	970.3779907	126.7986755	47.19969559	481.3258667	4567.254883	6459.131348	4970.874512	0.491153747	0.232084	0.221113	0	0	0	0.047310028	0.107983634	0.250069767	0.158991233	0.017080033	0.036091354	0.004801553	35.82907486	110.3070679
503368.9853	2600267.899	1	5.087409019	30.79202652	0.165244937	183.8112183	1.997689486	0.210876	52.99517059	245.7287903	131.344696	39.15966415	5427.302734	411.7485046	81.35640717	330.3921204	266.1394959	283.1626587	315.8517456	175.5911713	1201.429321	384.2297974	137.5381012	966.678833	125.539856	48.07813644	471.1506348	4819.57666	6464.385254	5026.109375	0.49161005	0.331968	0.259791	0	0	0	0.004396065	0.114745669	0.249133006	0.159796476	0.016098348	0.034679782	0.002196455	35.75241852	110.2227631
503425.695	2600298.664	1	5.087409019	30.79202652	0.165244937	183.8112183	1.997689486	0.210876	52.99517059	245.7287903	131.344696	39.15966415	5427.302734	411.7485046	81.35640717	330.3921204	266.1394959	283.1626587	315.8517456	175.5911713	1201.429321	384.2297974	137.5381012	966.678833	125.539856	48.07813644	471.1506348	4819.57666	6464.385254	5026.109375	0.49161005	0.331968	0.259791	0	0	0	0.004396065	0.114745669	0.249133006	0.159796476	0.016098348	0.034679782	0.002196455	35.75241852	110.2227631
503545.5962	2600291.066	1	5.074426651	30.78931236	0.163048476	182.733963	2.002521753	0.212156	51.07208633	245.7466888	131.3296051	39.15623474	5426.865234	411.7498779	81.38201141	330.3678894	266.1573181	283.0896912	315.8666077	175.6065826	1200.645874	383.9790649	137.5324249	966.072876	125.45784	48.08630371	471.0217285	4827.027344	6463.706055	5029.67334	0.491680533	0.318037	0.260786	0	0	0	0.005442746	0.114173114	0.248966187	0.16011408	0.016027769	0.035189871	0.002196455	35.73892593	110.206749
503550.7013	2600288.853	1	5.074426651	30.78931236	0.163048476	182.733963	2.002521753	0.212156	51.07208633	245.7466888	131.3296051	39.15623474	5426.865234	411.7498779	81.38201141	330.3678894	266.1573181	283.0896912	315.8666077	175.6065826	1200.645874	383.9790649	137.5324249	966.072876	125.45784	48.08630371	471.0217285	4827.027344	6463.706055	5029.67334	0.491680533	0.318037	0.260786	0	0	0	0.005442746	0.114173114	0.248966187	0.16011408	0.016027769	0.035189871	0.002196455	35.73892593	110.206749
503568.2454	2597180.458	1	4.925101757	31.54654121	0.249731824	175.1037903	1.979249239	0.171901	102.2591476	245.1047211	131.1768494	39.20452881	5420.561035	411.392395	81.38896942	330.003418	265.3680115	277.1659241	315.0274353	175.9483948	1200.230713	384.45578	137.3882599	965.9387207	126.4530411	46.93817139	482.3684082	4555.595215	6454.597168	4994.429199	0.491441339	0.198071	0.186991	0	0	0	0.068034329	0.103553623	0.248921275	0.162074238	0.018157961	0.039671618	0.004648312	35.75026321	110.1917877
503686.5692	2600390.983	1	5.07154417	30.76488686	0.157889366	182.4347229	2.00590086	0.212156	48.96050644	245.7729797	131.3261871	39.15353012	5426.835938	411.7592163	81.3944397	330.3647766	266.1878052	283.2159729	315.8970642	175.6047211	1200.270874	383.8406372	137.5335999	965.7735596	125.3901901	48.1229248	470.6604919	4842.71875	6463.626953	5031.840332	0.491721243	0.318037	0.260786	0	0	0	0.005442746	0.114290133	0.248927683	0.160473391	0.015982855	0.035221953	0.002196455	35.73194885	110.1985703
503775.2601	2600443.899	1	5.06859827	30.74040222	0.15267916	182.3859558	2.010658503	0.212156	47.11642838	245.7989807	131.3227234	39.15088654	5426.844727	411.7685547	81.40683746	330.3617249	266.2178955	283.3413086	315.9271545	175.6030273	1199.894165	383.7016907	137.5347137	965.472229	125.32267	48.15924835	470.3016052	4858.660156	6463.509277	5033.751465	0.49175185	0.318037	0.260786	0	0	0	0.005024074	0.114457302	0.248873144	0.160839111	0.01597644	0.035218745	0.002145375	35.72483826	110.1903152
503937.5508	2600560.184	1	5.059008121	30.71426201	0.147162482	182.0192261	2.020015478	0.213296	44.94795227	245.8334045	131.3115845	39.14664841	5426.680664	411.7776794	81.4316864	330.3460083	266.2562866	283.4315186	315.9639587	175.6096954	1199.132446	383.4392395	137.532959	964.87146	125.2142944	48.1975975	469.8804932	4878.549316	6463.022949	5037.54834	0.491765678	0.331974	0.264321	0	0	0	0.00523341	0.114302672	0.24868387	0.161413372	0.015963607	0.035485018	0.001941053	35.71079254	110.1740112
504822.6339	2595108.145	1	4.735095024	31.95218849	0.281044096	179.6667786	2.122441292	0.113617	130.2285614	244.7640991	130.9522247	39.20721817	5413.718262	410.9590149	81.46627808	329.4927368	264.9266357	272.2417908	314.5201416	176.2672272	1194.624756	382.8709717	137.2592773	961.5685425	126.4909744	46.2651062	487.9211426	4597.003906	6441.787109	4988.939941	0.491699666	0.098582	0.109033	0	0.237819	0.198987	0.079338498	0.095830359	0.245462909	0.168695807	0.018238164	0.044506256	0.005108035	35.68948746	110.0427017
504828.5298	2594431.609	1	4.698442936	32.09582901	0.292894721	180.7614441	2.176327705	0.096144	135.4899902	244.5948486	130.9094849	39.21774292	5411.555176	410.7653503	81.40652466	329.3588257	264.7239075	270.7070313	314.2989502	176.3344116	1194.604126	382.9367676	137.2269745	961.5377197	126.7284393	46.02649689	490.6285095	4594.028809	6438.852539	4985.779785	0.491591096	0.04054	0.092452	0.431501	0.315572	0.21512	0.06468495	0.09404581	0.245527074	0.168769583	0.017808277	0.045613054	0.005363437	35.69419861	110.0266495
506991.1931	2616303.394	1	4.850292683	26.62977028	0.257598192	149.7779083	2.408955574	0.068438	52.90045547	247.7319183	131.408432	39.02659607	5466.510742	412.7955933	81.61066437	331.1849365	268.8882446	291.8018799	318.5032654	174.7092438	1174.924683	376.8902283	138.0624542	945.7330322	120.7376328	51.51485825	441.5832825	5008.984375	6476.046875	5019.006348	0.494288951	0	0.045732	0.672535	0.339289	0.223875	0.046263345	0.1395621	0.221264064	0.1485039	0.021334	0.031176513	0.002349696	35.06110764	109.9673462
507670.0826	2618139.663	1	4.74694252	26.20744896	0.37641108	151.142868	2.411222219	0.089879	41.50415421	247.8726807	131.3742828	39.02122879	5477.273438	412.9328613	81.70379639	331.2290649	269.1102295	291.9337769	318.680603	174.8576508	1169.55188	375.5647888	138.0973816	941.6902466	120.2998352	51.54098511	439.0499573	4792.850586	6456.617188	4986.927246	0.494164467	0	0	0	0.271093	0.198138	0.046263345	0.139628962	0.218485832	0.148943409	0.021295503	0.030153124	0.002349696	34.91462326	109.9560318
507670.3322	2617666.074	1	4.767168522	26.31365395	0.354497612	151.8963318	2.41273737	0.057786	45.69360733	247.8408203	131.3685303	39.02291107	5474.5	412.8995667	81.70132446	331.1982422	269.0579834	291.9045715	318.6357727	174.8457184	1170.339722	375.7265015	138.0842285	942.2858276	120.35923	51.5310936	439.6602173	4829.448242	6462.244141	4993.262695	0.49414286	0	0.022155	0.348482	0.305986	0.216801	0.046263345	0.140030175	0.219801158	0.149379715	0.021295503	0.03075625	0.002349696	34.93916702	109.9507523
508180.2313	2597311.461	1	4.631999969	31.3081665	0.166777343	173.4156952	2.210447788	0.196325	77.90485382	245.6539459	130.7800751	39.11211014	5413.558105	411.3837585	82.07455444	329.3092041	265.9234314	275.5083618	315.5018005	176.325943	1180.714966	377.9247131	137.3082428	950.5784912	124.1143646	47.50261307	473.8300781	4816.694336	6437.650391	5048.438477	0.492186308	0.261948	0.237307	0	0	0.038837	0.062591583	0.094292387	0.237320706	0.176834807	0.015915485	0.056366675	0.003115901	35.44420624	109.7530594
508242.2164	2618152.277	1	4.724357128	26.21087265	0.404760689	147.9341583	2.409333229	0.155447	46.12398529	247.8804474	131.3178864	39.01808929	5478.732422	412.9444275	81.79055023	331.1538696	269.1196594	291.9393005	318.6702576	174.9628448	1167.249756	374.8328552	138.0791931	939.9632568	120.1185684	51.49185944	438.8821716	4708.337891	6457.806641	4977.231445	0.494161665	0	0	0	0.296275	0.203726	0.046263345	0.138596684	0.218934968	0.150326103	0.021228133	0.031686604	0.002349696	34.87062073	109.9300613
508270.5367	2618158.444	1	4.724357128	26.21087265	0.404760689	147.9341583	2.409333229	0.155447	46.12398529	247.8804474	131.3178864	39.01808929	5478.732422	412.9444275	81.79055023	331.1538696	269.1196594	291.9393005	318.6702576	174.9628448	1167.249756	374.8328552	138.0791931	939.9632568	120.1185684	51.49185944	438.8821716	4708.337891	6457.806641	4977.231445	0.494161665	0	0	0	0.296275	0.203726	0.046263345	0.138596684	0.218934968	0.150326103	0.021228133	0.031686604	0.002349696	34.87062073	109.9300613
508335.655	2618204.61	1	4.717113018	26.1901741	0.413393259	148.1954041	2.408281326	0.169302	46.15216446	247.8877106	131.3108673	39.01713562	5479.48584	412.9528198	81.80371857	331.1490784	269.1315002	291.9457092	318.6774597	174.9797058	1166.762573	374.6950378	138.079071	939.5962524	120.0813141	51.4837532	438.7261047	4689.936523	6456.849121	4974.443359	0.494158536	0	0.125959	0	0.292157	0.20197	0.046263345	0.138379365	0.21876815	0.150431976	0.021215301	0.031715479	0.002349696	34.85959244	109.927597
508495.6333	2615864.433	1	4.804636955	26.7419796	0.270317197	141.3667145	2.410432339	0.148578	64.78788757	247.7281036	131.2632751	39.0219841	5467.178711	412.7887268	81.81892395	330.9697876	268.8650513	291.7991333	318.4416809	174.9547577	1169.699951	375.2058105	138.0089111	941.8187256	120.3273544	51.3928299	441.6387634	4842.07666	6478.245605	4995.40332	0.494100302	0.142172	0.128396	0.115989	0.26067	0.207498	0.046263345	0.135901064	0.221568838	0.153996199	0.021083767	0.035196289	0.002349696	34.97879791	109.8925934
508798.8383	2615710.85	1	4.799408436	26.78407669	0.263217032	141.2272034	2.4107759	0.148578	67.13051605	247.720108	131.2357636	39.02127838	5466.741699	412.7810669	81.85624695	330.9248047	268.8493958	291.7915649	318.4197083	175.0021973	1168.933838	374.9394836	137.9984436	941.2475586	120.268959	51.37243652	441.7454529	4819.291016	6478.452637	4991.067871	0.494113505	0.142172	0.128396	0	0.210453	0.199938	0.046263345	0.135098651	0.22163941	0.155119032	0.021042062	0.03580904	0.002196455	34.96751404	109.8784561
509576.2201	2618223.825	1	4.666777134	26.19425774	0.459774226	151.4806976	2.402565718	0.185764	54.62310791	247.8964844	131.1934662	39.00830078	5481.58252	412.9696045	81.97294617	330.9966431	269.1453247	291.952179	318.6481934	175.1982422	1162.206543	373.2305298	138.0454559	936.1797485	119.7204666	51.36168289	438.1337891	4520.12793	6455.996094	4956.975098	0.493983626	0.138905	0.21915	0.473195	0.294488	0.210267	0.046263345	0.134902224	0.219746619	0.152786732	0.020997148	0.034426339	0.002349696	34.77378845	109.8785172
510041.1408	2621726.868	1	4.498922348	25.39448929	0.585534036	153.6862183	2.345129967	0.218361	65.52785492	248.1198425	131.1955719	39.0018959	5501.516113	413.3358459	82.1101532	331.2256775	269.5420837	292.1496582	318.958313	175.3418884	1154.627808	371.3213501	138.1068115	930.3048706	119.1626205	51.25582123	432.4466248	4208.640137	6419.730469	4916.580078	0.494040042	0.208205	0.172608	0	0	0	0.043123297	0.128729463	0.203025892	0.154021859	0.020913737	0.030897407	0.003524544	34.56237412	109.919281
510446.796	2596940.801	1	4.449721336	31.26148987	0.106247127	171.9904785	2.346161366	0.221821	77.49905396	245.8023834	130.5426941	39.07619858	5409.149902	411.3372192	82.45080566	328.8864136	266.0491638	273.596283	315.5681458	176.5233765	1170.327271	374.6799927	137.2810364	942.4189453	123.0952683	47.52974701	471.6616211	4784.790527	6448.54834	5023.792969	0.492676198	0.341563	0.269184	0	0	0.045245	0.028888423	0.090857044	0.23223263	0.18814984	0.014872846	0.064072579	0.001838893	35.2918663	109.5468216
510909.1397	2612160.368	1	4.771173	27.62242317	0.172855899	143.1035614	2.471003532	0.180081	46.68598938	247.4768982	130.966507	39.01916122	5460.814453	412.6394959	82.24793243	330.391571	268.4437866	291.5602417	317.9832459	175.4126892	1162.984619	372.836853	137.8673859	937.0513306	120.0385361	50.95325851	444.3912964	4857.189453	6476.135742	4972.103027	0.493788958	0.208263	0.181686	0	0	0.092574	0	0.126092359	0.225396127	0.164361626	0.020859199	0.044008996	0	34.90919876	109.7292557
511163.4055	2613144.638	1	4.738015175	27.38315582	0.19359453	141.1661682	2.45686245	0.189251	57.09402084	247.5494385	130.9577637	39.0142746	5465.02832	412.6912537	82.26181793	330.4294128	268.5654297	291.6308289	318.0842896	175.4551544	1161.103638	372.351593	137.891449	935.5742188	119.8390427	50.98128128	443.3267517	4770.757813	6471.400391	4964.499023	0.493777037	0.221899	0.21845	0	0	0	0.006908102	0.127241656	0.224048719	0.163383156	0.02080787	0.042420976	0	34.85697937	109.7316284
511324.5574	2595274.702	1	4.310382366	31.52785683	0.108545743	177.7409973	2.489531279	0.225678	76.23677826	245.5874634	130.3824615	39.08067703	5401.51123	411.0608521	82.54432678	328.51651	265.7580261	269.6900635	315.2328186	176.6130219	1166.927124	373.6702881	137.2022247	939.5801392	123.1514587	47.11392593	474.5209351	4735.415039	6455.929199	4977.664063	0.492669255	0.357567	0.269906	0.037212	0.302193	0.317995	0.007745447	0.085808501	0.235889882	0.19046931	0.015899444	0.06740582	0.00439291	35.28765869	109.4287949
511416.6328	2597255.192	1	4.407011509	31.12958527	0.086581193	172.4036407	2.361405611	0.208652	66.31615448	245.9388886	130.4725342	39.06108856	5409.018555	411.416748	82.61229706	328.8044434	266.2041321	273.9200439	315.7075806	176.5476379	1166.444336	373.4598389	137.2992554	939.4019775	122.5811691	47.63671875	469.7560425	4730.765137	6449.481934	5017.981445	0.492902696	0.238955	0.241672	0	0	0.061235	0.013606866	0.090184182	0.230506659	0.190690681	0.014375588	0.066517167	0.001838893	35.2236557	109.4907227
516771.7563	2609693.435	1	4.462359428	28.03225708	0.149256781	160.1160889	2.463303804	0.189291	46.75442123	247.4204865	130.3096619	39.00456238	5452.747559	412.6463013	83.27653503	329.369751	268.2661438	290.1973572	317.6447449	176.6950836	1143.121826	366.9296265	137.8059692	922.2509766	118.5164108	50.19186401	443.5497742	4803.411621	6406.710449	4873.813477	0.492748976	0.074142	0.184666	0	0	0.048129	0.011722839	0.091132872	0.203272924	0.171833351	0.015604298	0.059658207	0	34.45931625	109.4528198
516918.9535	2602491.424	1	4.312205791	29.62355232	0.031618737	164.7968292	2.3635602	0.140101	79.96002197	246.8922424	130.0922852	39.0186615	5418.237305	412.0935669	83.49040222	328.6031494	267.4059448	280.9309998	316.7991028	177.0015564	1145.087402	367.0015259	137.58461	923.305542	119.335144	48.77153397	453.8485107	4849.474609	6400.442871	4963.606445	0.493039668	0.220249	0.170655	0.214647	0.255572	0.192989	0.019886957	0.086707041	0.204899445	0.187148914	0.012954391	0.074014544	0	34.69578171	109.3173065
517027.1955	2609370.83	1	4.448981762	28.10159111	0.139449358	157.2828979	2.444576263	0.177666	50.82346344	247.4072571	130.2737579	39.00426483	5450.863281	412.6165771	83.32296753	329.2936096	268.2366943	289.8385315	317.6104736	176.7593994	1142.39856	366.7098999	137.8005981	921.7252808	118.473999	50.12159348	443.7002563	4813.953613	6400.221191	4877.475586	0.492837161	0	0.188712	0	0	0	0.014653549	0.090004474	0.202570349	0.171945632	0.015155161	0.061650451	0	34.45646286	109.4384995
517251.2814	2609208.106	1	4.440220356	28.11377907	0.135567248	155.7592011	2.436796904	0.177666	53.87352371	247.4061737	130.2531891	39.00378037	5450.357422	412.6082764	83.3507309	329.2575684	268.2314148	289.7276306	317.6009521	176.7961884	1141.840088	366.5490723	137.8002472	921.3131104	118.4317169	50.09967422	443.6315918	4814.623047	6396.617188	4876.039551	0.492863864	0	0.188712	0	0	0	0.015281557	0.089640878	0.201723397	0.172064334	0.015010796	0.06231774	0	34.44890213	109.4321442
517548.9707	2602030.884	1	4.251476288	29.67167473	0.031363335	173.0271454	2.41535449	0.136115	79.66455078	246.8682098	129.9978027	39.01634979	5414.980469	412.1040955	83.64330292	328.4607849	267.3608093	279.8826599	316.7334595	177.1051178	1142.746704	366.290863	137.5769501	921.4564819	119.1856689	48.6533699	453.9878235	4839.147461	6396.030273	4942.978027	0.492897242	0.221792	0.168032	0.623744	0.350087	0.252265	0.018212266	0.084838912	0.201870978	0.19001697	0.013101963	0.075977914	0.000612964	34.66862488	109.2674103
517745.6138	2645223.576	1	3.201484442	22.04136848	0.43842265	186.1699982	2.088928223	0	61.13890457	250.0342255	130.9493866	38.99827576	5589.286621	415.6498413	83.50662994	332.143219	272.6452332	293.8351746	321.3048096	176.36203	1110.851196	355.8986206	137.5539093	892.1497803	116.8210526	49.21343613	388.0230408	3935.789795	5297.526855	4293.327637	0.489103049	0	0	0.63979	0.42091	0.266042	0.003977392	0.068305768	0.113625206	0.093173444	0.015569008	0.055461984	0.004546151	33.70423889	109.9796677
518042.4661	2645217.794	1	3.197645903	22.04268074	0.435511053	185.0869293	2.089863539	0	60.32531357	250.0287323	130.9277802	38.99827576	5588.969727	415.6292114	83.52187347	332.1073608	272.6437378	293.8291016	321.2928772	176.354599	1110.536743	355.7786255	137.5441895	891.8898926	116.7982025	49.20449448	388.1130676	3929.75708	5301.903809	4295.250977	0.489116669	0	0	0.700419	0.393433	0.257004	0.00293071	0.067524247	0.11333327	0.09424495	0.01549843	0.05567693	0.004546151	33.70070267	109.9653702
518163.293	2645802.267	1	3.175404549	22.00049019	0.449353844	188.4049988	2.120541334	0	47.07629395	250.0870361	130.9316254	38.99827576	5589.858887	415.6876831	83.54488373	332.1427917	272.730957	293.8790588	321.3640137	176.3179474	1110.159302	355.5849609	137.5198364	891.4124146	116.8438873	49.17650604	386.8888855	3941.698242	5265.1875	4264.196777	0.488921434	0	0	0.627579	0.337096	0.235231	0	0.066675864	0.112114184	0.092166089	0.015171201	0.056860726	0.003677785	33.70460892	109.9654694
518550.0622	2644019.047	1	3.232767582	22.12836647	0.438678026	177.5320435	2.049798727	0	95.15427399	249.9061279	130.8621674	38.99827576	5585.440918	415.4751282	83.52468872	331.9504395	272.4737244	293.7182312	321.1269226	176.3857117	1110.453125	355.8446655	137.5672607	892.1271362	116.6648178	49.22699738	390.6820068	3863.766357	5384.93457	4342.175293	0.489412606	0	0	0.605631	0.362616	0.323317	0.004186728	0.067327827	0.114648595	0.100799143	0.015678084	0.055189297	0.007406651	33.67782974	109.9299011
518772.7992	2644496.017	1	3.213803768	22.09561729	0.433314592	178.3663483	2.062238932	0	78.60652161	249.945816	130.8566589	38.99826813	5586.473145	415.5042419	83.54427338	331.9599915	272.5374756	293.753418	321.1741943	176.3596497	1110.043213	355.6478577	137.5463257	891.6765137	116.6802444	49.20492172	389.8076172	3880.637451	5362.249023	4327.775879	0.489269257	0	0	0.601996	0.326737	0.247793	0.002093364	0.065990463	0.113596335	0.09989766	0.015485597	0.056013782	0.008019615	33.68053055	109.9215775
518931.2701	2644385.512	1	3.214492559	22.1024189	0.433621079	178.8084412	2.059745073	0	81.39312744	249.9336548	130.8402557	38.99821091	5586.021484	415.4813843	83.55195618	331.9294128	272.5232849	293.7417297	321.1548157	176.3577423	1109.880493	355.5931091	137.544342	891.567688	116.6572495	49.20092773	390.0335083	3869.865723	5370.82666	4332.770508	0.489368111	0	0	0.527185	0.305139	0.27833	0.001256018	0.065480597	0.113580294	0.100818388	0.0154471	0.056251183	0.008377178	33.67568588	109.9113464
519311.3808	2603004.869	1	4.199252605	29.3572731	0.033151146	185.7124481	2.393191338	0.126234	60.6605835	247.0136261	129.8478546	39.00834274	5415.356445	412.232666	83.90481567	328.3278503	267.5563049	280.7580566	316.8763733	177.2806091	1137.378296	364.7735596	137.6359863	917.4614868	118.517395	48.82460785	450.2337341	4828.353027	6382.957031	4891.777832	0.492799193	0.195222	0.154102	0.455308	0.388548	0.263055	0.015281557	0.082352251	0.19234927	0.190308914	0.012267852	0.075625025	5.11E-05	34.52180862	109.2121658
519886.7124	2648596.991	1	3.074426413	21.85813713	0.472288907	188.9981079	2.240921497	0.119962	32.48450089	250.3001099	130.8441467	38.9974556	5594.404297	415.8577576	83.73083496	332.1269226	273.0948792	294.0541992	321.6028137	176.054718	1107.884277	354.2277222	137.3718719	888.6085815	117.0251236	49.00136948	382.2124329	4044.73291	5152.192383	4110.589355	0.488153368	0	0.061397	0	0	0	0.013816203	0.054075401	0.109621473	0.09131594	0.012248604	0.063793473	0.006027481	33.72356796	109.8943558
519909.1533	2648720.038	1	3.070192337	21.85126114	0.47458753	190.4902802	2.240182877	0.126546	32.2375946	250.3142242	130.8473663	38.9974556	5594.794434	415.8750305	83.73625183	332.1387634	273.1170654	294.0664368	321.6213989	176.0455322	1107.85498	354.1964111	137.3650665	888.5377808	117.047966	48.99160004	381.8751526	4052.473877	5144.977539	4098.097656	0.488097757	0	0.143075	0	0	0	0.016537575	0.053887337	0.109769046	0.090934172	0.012155568	0.063809514	0.00582316	33.72636032	109.8982239
520170.897	2647499.476	1	3.094461441	21.90644836	0.475506961	184.8123779	2.226190567	0.053046	35.221241	250.2086182	130.8028107	38.9974556	5591.722656	415.7219238	83.70934296	332.0125732	272.9587708	293.9750671	321.4781189	176.1135406	1107.729004	354.3235474	137.4022522	888.7890625	116.8748016	49.04803848	384.2924194	4001.493652	5204.412109	4185.458984	0.488456398	0	0	0	0	0.05866	0.001046682	0.055266492	0.109198004	0.094585016	0.012816441	0.063045979	0.004495071	33.7073555	109.8594131
520246.1795	2650239.75	1	3.031857014	21.80219078	0.488123804	196.3236084	2.247905016	0.140194	32.15513611	250.4202881	130.8458252	38.9974556	5597.291016	415.9821777	83.79096985	332.1911926	273.2985535	294.1549377	321.7556763	175.9452209	1107.369385	353.8188782	137.2961731	887.7471313	117.2342682	48.89527893	379.042572	4137.394531	5085.3125	4017.793701	0.487479985	0.174935	0.170839	0	0	0	0.030144442	0.053816289	0.110696197	0.088274643	0.011722472	0.06536866	0.005261276	33.74757385	109.9129486
522385.5191	2602591.015	1	3.999515295	29.2448864	0.021096185	185.6377411	2.494775772	0.137584	37.57288361	247.0459137	129.4784393	39.00101852	5406.459961	412.2995911	84.47307587	327.8265076	267.5716858	278.7003479	316.7833557	177.5300751	1128.822388	362.2780762	137.6748962	910.8739624	117.7698441	48.56337357	447.5850525	4818.859863	6355.008301	4766.475586	0.49270609	0.0473	0.091217	0	0	0	0	0.07791388	0.17666477	0.19273746	0.012392969	0.078939013	0.001889973	34.34539413	109.0306931
504531.6642	2588573.518	0	4.416002274	33.11608124	0.381468058	196.9679413	2.984895468	0.117187	110.8280182	242.9239655	130.516983	39.31350708	5383.46875	408.8701172	80.7405777	328.1295471	262.7657166	257.3686829	312.1598206	176.3209534	1198.483887	384.1973877	136.9753876	963.8424072	129.1802673	44.48778152	522.7546997	4432.800781	6447.679688	4895.799805	0.491349399	0	0.097158	0	0	0.130586	0.021352313	0.082824506	0.228293061	0.190036222	0.013239913	0.049225401	0.014047096	35.85401917	109.8004684
513483.3441	2589025.434	0	3.915728331	32.34046936	0.076773763	187.4915924	3.077061653	0.145307	42.23693466	244.4526062	129.7542114	39.09369659	5356.692871	409.8111877	82.73233795	327.0788574	264.3024597	253.3299866	313.5964661	176.13591	1161.177979	371.5617676	136.8836517	933.3162231	124.1968536	45.07194901	493.9680786	5000.333496	6442.261719	4874.546875	0.492225647	0.209641	0.179649	0	0	0.075824	0.004396065	0.070198976	0.218097642	0.186892256	0.010763244	0.078855596	0.005108035	35.57300568	108.9886169
510323.9245	2589567.313	0	4.120630741	32.55618286	0.181846038	168.9850159	2.91118288	0.117193	73.04173279	244.0961761	130.0840302	39.15729523	5370.845703	409.7269897	82.0927124	327.6343079	263.9697876	256.3401184	313.326355	176.251297	1173.999634	375.7313232	136.9184875	944.0130005	125.5865936	45.11941147	500.3720703	4855.047852	6452.776367	4938.562012	0.492221683	0.148859	0.130699	0.570443	0.352832	0.234017	0.001465355	0.077132359	0.229390234	0.190241545	0.012036867	0.067710586	0.00730449	35.61380386	109.3071976
517061.9864	2589733.672	0	3.7372756	31.8925705	0.022628594	187.7453918	3.016378641	0.110543	34.9113884	245.1479797	129.4661713	39.05519104	5348.756836	410.1242371	83.45487213	326.6693726	265.0389099	253.6848907	314.2907104	176.43927	1146.760376	367.1231689	136.9466553	921.9761963	122.445694	45.64406586	483.5249939	5066.052246	6445.063965	4822.757813	0.492315322	0.147125	0.12853	0	0	0.109737	0	0.065514028	0.210330784	0.191925809	0.011305416	0.08944881	0.003166982	35.34152603	108.7339172
503807.9033	2590230.364	0	4.542984009	32.88045502	0.41431272	199.8509674	2.621727467	0.05514	130.5902405	243.3438568	130.7093964	39.29674912	5394.155273	409.45755	80.82870483	328.6288452	263.276825	261.8749084	312.7355652	176.4101563	1200.288574	384.9909058	137.0751038	965.6765747	128.8401947	44.8667984	514.3657227	4396.433594	6438.15332	4919.126953	0.491446823	0	0	0	0.255441	0.227533	0.025748378	0.087041378	0.235527366	0.180389404	0.014446166	0.046703815	0.013331971	35.81325531	109.9545136
506317.6031	2590282.158	0	4.386823654	32.7398262	0.348623395	180.5061646	2.714615345	0.010204	73.65682983	243.7201386	130.4995728	39.23743057	5388.171387	409.7091675	81.3656311	328.3435364	263.6435242	260.4247437	313.0772705	176.5107727	1189.869507	381.2521973	137.0114594	957.1798706	127.5008926	45.14229965	509.1066589	4539.132324	6439.020508	4968.709473	0.491645306	0	0	0	0	0	0.002093364	0.086552404	0.235058978	0.183154807	0.013987405	0.054422554	0.013485212	35.71569824	109.7150879
501828.1722	2590471.534	0	4.673510551	32.92830658	0.468355715	193.8842316	2.64765811	0.098561	192.0533295	243.1300354	130.8958588	39.3425293	5397.186523	409.4224854	80.47600555	328.9464722	263.0800781	263.8045959	312.5689087	176.2687378	1209.176758	388.2626038	137.1538086	973.0765991	129.79039	44.73811722	516.2418213	4349.98584	6432.544434	4884.225586	0.490973592	0	0.035704	0.390832	0.581179	0.47255	0.127067193	0.093464896	0.232364163	0.176802725	0.014991547	0.039928265	0.011186597	35.90497208	110.1388092
511205.1474	2590927.065	0	4.125629902	32.27726746	0.139857993	177.5989075	2.801270485	0.155991	76.48258972	244.6320038	130.1140594	39.12113571	5377.374512	410.1276855	82.35108948	327.7766113	264.5800781	259.4393005	313.9644165	176.4183197	1169.100708	374.2563171	136.9886322	940.4889526	124.5797348	45.61373901	490.4820862	4881.516113	6445.968262	4941.062012	0.492318243	0.220444	0.170854	0.515517	0.340119	0.255904	0.001046682	0.077274457	0.230782554	0.185589761	0.012803609	0.071220271	0.006231803	35.48656464	109.2738876
502075.4385	2591100.246	0	4.690969467	32.8109436	0.456964791	191.9072418	2.503172159	0.077111	185.2386169	243.3376312	130.9176483	39.32676315	5400.260254	409.6505737	80.59918213	329.0513916	263.3161926	265.0497131	312.8228455	176.2827454	1207.582886	387.70224	137.1712341	971.8438721	129.3937683	44.92953491	512.1407471	4366.500977	6431.516602	4900.996094	0.490986079	0	0	0.919878	0.623656	0.516863	0.141092733	0.095098987	0.234276205	0.173738971	0.015828867	0.041192267	0.009092302	35.87799835	110.1582794
516870.2012	2591635.484	0	3.823715448	31.63231087	0.026766103	183.3649445	2.830410957	0.073883	40.34391022	245.5608215	129.62117	39.04639816	5364.95166	410.493103	83.46569824	327.0274048	265.557251	258.6235352	314.8547058	176.6923523	1145.855469	366.9931641	137.0702209	921.9432373	121.8227539	46.09818268	476.5040588	4972.119141	6442.370605	4857.996094	0.492309481	0	0.057463	0	0	0.139764	0	0.069041319	0.213404164	0.194408894	0.010785701	0.086978562	0.003524544	35.19971848	108.8498917
492482.9611	2591904.329	0	5.37111187	32.63583755	0.61842978	146.7575836	2.569190741	0.179185	265.1026917	242.7936249	131.8024445	39.59023666	5406.321289	409.3829651	79.04484558	330.3381042	262.8682556	273.0551453	312.4788818	175.0019073	1254.914185	403.4528809	137.7992859	1009.438049	133.3118134	45.08895493	518.1351929	4252.193359	6353.046387	4708.507813	0.490697056	0.27683	0.217074	0	0.206201	0.18121	0	0.121532783	0.210959584	0.129572779	0.017108906	0.021744641	0.014200337	36.49283218	110.8873596
505577.4794	2591932.564	0	4.521979809	32.50704575	0.347193122	184.5160217	2.442376375	0.048374	105.8516998	244.0598602	130.6765289	39.22769547	5399.001465	410.1374207	81.36615753	328.7712708	264.0703125	264.7195129	313.5623474	176.514267	1191.918579	382.0526733	137.1018982	959.1535034	127.217598	45.56726837	501.408905	4570.978516	6434.557129	4978.168945	0.491486281	0	0	0	0.110863	0.177543	0.009210802	0.08870054	0.239851907	0.174438342	0.016210632	0.050768506	0.006027481	35.68888474	109.8535614
499004.6715	2592226.502	0	4.953961849	32.68347549	0.497113973	169.4668121	2.370452404	0.142859	194.2082367	243.3119812	131.250473	39.3882103	5409.274414	409.9876099	80.25892639	329.7286682	263.3564148	269.4517822	312.9273376	175.9637451	1221.008423	392.5202637	137.3486633	982.8122559	130.4496918	45.23999023	510.5667419	4249.550293	6426.867676	4860.52832	0.490878493	0	0.071811	0.617248	0.478419	0.442281	0.274230689	0.104489774	0.229310036	0.164499581	0.017445758	0.031295214	0.009756347	36.02576828	110.4451065
517490.4561	2592427.516	0	3.816981792	31.44912148	0.02477397	188.7028809	2.75425148	0.046583	39.90286636	245.7605286	129.6013184	39.04026794	5367.759766	410.6750488	83.60462189	327.0704346	265.7973328	260.2462158	315.0952454	176.87117	1143.393555	366.2458496	137.124176	920.1525269	121.3490906	46.33825684	473.4660339	4920.578125	6438.686523	4858.530762	0.492335022	0	0	0	0.179939	0.18053	0	0.069379844	0.212926164	0.194781035	0.010413559	0.086564712	0.003524544	35.11670303	108.8527908
512554.6676	2592600.431	0	4.115031719	31.89955711	0.101241253	187.176712	2.700346947	0.205782	63.96869278	245.2113342	130.1046448	39.08381271	5384.703613	410.5787354	82.69028473	327.8884277	265.247345	262.8392639	314.6515503	176.6099854	1162.305054	372.2053833	137.0786743	935.4732056	123.3503037	46.27838135	480.5667114	4799.790039	6451.344238	4932.27002	0.492536902	0.247035	0.232242	0	0.16057	0.347404	0	0.078390315	0.233050704	0.187944531	0.013599223	0.073465958	0.004648312	35.33604813	109.2253113
492164.7296	2592819.404	0	5.443752766	32.42752457	0.599938691	145.9952698	2.466522217	0.196729	244.6483002	243.0509491	131.8824005	39.58716965	5411.360352	409.657959	79.11152649	330.5464172	263.168457	275.0415039	312.8129883	174.9799194	1256.061035	403.5770569	137.862381	1010.147034	133.030014	45.41786575	513.3858032	4289.744141	6363.848633	4725.116699	0.490772367	0.323597	0.243983	0	0.291209	0.241494	0	0.125289932	0.213115439	0.128376141	0.01775053	0.021837676	0.01312765	36.51154709	110.9581604
513006.2157	2592958.604	0	4.103209972	31.8001461	0.088573329	186.3753357	2.699489355	0.214112	55.87713623	245.34729	130.0862122	39.07444382	5385.657715	410.6723022	82.78923798	327.8830872	265.4025574	263.4941101	314.804718	176.6375885	1160.258911	371.5813599	137.1007538	933.9190063	123.0325699	46.40046692	478.5920105	4762.012695	6454.114746	4926.886719	0.49255839	0.225703	0.255644	0	0.265662	0.275443	0	0.078749731	0.232601568	0.189413846	0.013743588	0.074486136	0.004648312	35.2976265	109.2029495
501548.0948	2593159.925	0	4.836647034	32.45035553	0.414057314	172.4541168	2.179760218	0	183.9267578	243.8506622	131.1044464	39.30997086	5411.435059	410.3940125	80.7917099	329.6022949	263.9336853	269.9449158	313.5115356	176.1596985	1209.143677	388.2225647	137.27771	973.2081909	128.8500366	45.53041458	502.2454224	4403.203613	6437.031738	4921.618164	0.491236538	0	0	1.10734	0.648293	0.452487	0.219803229	0.09840896	0.23775059	0.169542745	0.01793981	0.038580857	0.006589365	35.88132858	110.2934494
503359.9608	2593274.54	0	4.724484444	32.37504959	0.381416976	185.1632538	2.188566923	0	156.8165741	244.1003723	130.9536133	39.26608276	5409.165039	410.4124146	81.07519531	329.3372192	264.1796265	268.9671936	313.7374573	176.3051147	1200.831909	385.2225647	137.2155151	966.4783936	127.8721695	45.55170059	498.7796326	4475.537598	6437.572754	4963.21582	0.491701573	0	0	0.646255	0.512219	0.386752	0.086665273	0.094747931	0.243531629	0.171089068	0.017811485	0.043139596	0.006282883	35.77814102	110.1351242
518227.4903	2593644.83	0	3.820795059	31.19575691	0.015528427	192.7399445	2.677372932	0	40.12522125	245.9984436	129.5843811	39.02910614	5371.833984	410.940918	83.77616882	327.1647644	266.093811	262.6164246	315.3896484	177.042984	1140.851563	365.4841003	137.1961823	918.3834229	120.7735519	46.62288666	469.8879395	4856.045898	6426.47168	4870.864258	0.49244681	0	0	0.360634	0.293568	0.328397	0	0.072246812	0.21390143	0.194732904	0.010740787	0.085583031	0.003524544	35.00730896	108.8711777
504256.113	2594224.017	0	4.721895695	32.1533699	0.314042002	181.2379608	2.158403635	0.084075	143.3785095	244.4791718	130.9435883	39.23255157	5411.937988	410.7128296	81.30838776	329.4044495	264.6016846	270.6067505	314.1774597	176.3059235	1196.864502	383.7421875	137.2333679	963.3275757	127.065979	45.90211868	492.4291382	4551.003418	6441.342773	4978.567871	0.491555065	0	0.073352	0.463031	0.317112	0.251024	0.043960646	0.095170036	0.245908841	0.169318184	0.018048886	0.044057116	0.005669919	35.72377014	110.0765533
490931.8241	2594272.662	0	5.593919277	32.03385162	0.604791343	141.1258545	2.337649345	0.182339	210.0587311	243.4045715	132.070755	39.59775162	5418.222656	410.0236511	79.08520508	330.938446	263.5992432	278.6452026	313.2911987	174.7790833	1262.178955	404.9186401	138.0308075	1014.408142	132.8515625	45.85844803	507.0288696	4372.618652	6371.766113	4738.209473	0.491114229	0.201248	0.198841	0.725598	0.366823	0.226267	0	0.129573673	0.208826184	0.12524502	0.018607099	0.021545736	0.011544159	36.59666824	111.0982285
518600.4307	2595168.047	0	3.868605852	30.91405487	0.012361445	193.5782776	2.624032497	0	41.77921295	246.2062378	129.6146545	39.02300262	5379.899414	411.2454224	83.88033295	327.3651123	266.3746033	265.9103088	315.6791992	177.1388245	1139.499268	365.1333618	137.2847595	917.7032471	120.2630234	46.93840408	466.3850708	4796.456055	6414.181152	4881.466309	0.492696345	0	0	0.466217	0.405438	0.391819	0	0.074491069	0.213760272	0.194075242	0.011282959	0.084001422	0.001379169	34.90558624	108.925705
496578.9616	2595279.83	0	5.325098991	31.99702835	0.519282818	156.5644989	2.128284454	0.194561	155.5609741	243.9875488	131.6640625	39.41500473	5423.911133	410.8071899	80.16937256	330.6378174	264.1888733	277.6599121	313.8825073	175.4836121	1232.820679	395.8163757	137.6329956	991.7819214	130.2960052	46.22658539	497.8796692	4325.387207	6414.417969	4844.148926	0.491235614	0.211857	0.165922	0	0	0.040267	0.132091269	0.122519091	0.243916601	0.135151699	0.018546144	0.027522465	0.01021607	36.19649124	110.7403183
518208.5917	2595420.279	0	3.901381254	30.9032135	0.012361445	190.3465729	2.615788698	0.028424	43.5044136	246.2096558	129.6663666	39.02352524	5382.720215	411.294342	83.82579803	327.4685364	266.3892822	266.6764832	315.7073364	177.1000824	1140.619995	365.4872131	137.2920532	918.6622925	120.3148499	46.96129608	466.2624512	4763.178711	6416.4375	4886.171387	0.492773354	0	0	0.462066	0.485138	0.450544	0	0.075853512	0.21446605	0.193760842	0.011359954	0.083237894	0.001379169	34.90851593	108.9617157
506000.1702	2595647.198	0	4.690421104	31.7861824	0.251315326	177.3198853	2.157835245	0.156185	112.0560303	245.0306091	130.8833466	39.17556381	5412.319824	411.078064	81.67459869	329.4034424	265.2168274	272.8374634	314.8061829	176.309845	1189.794067	381.1436768	137.2587433	957.7523804	125.725647	46.60991669	483.7546997	4670.678711	6439.57373	5004.741699	0.491763622	0.18046	0.171608	0	0.194151	0.17325	0.073477075	0.094133578	0.243720904	0.170315906	0.017673535	0.049437135	0.004239669	35.62049103	109.9350433
504594.7208	2595722.413	0	4.778047085	31.82850647	0.269499928	178.9361267	2.073018789	0.116015	123.7134323	244.8902588	131.0045624	39.20257568	5415.541016	411.1200562	81.48803711	329.632019	265.0823059	273.6746521	314.6925049	176.1887512	1195.410645	383.0700378	137.2915802	962.1988525	126.379158	46.45963669	485.8425293	4580.352051	6443.822754	4991.121094	0.491530865	0.088168	0.121653	0	0	0.174666	0.07850115	0.098705687	0.246114165	0.167569757	0.018202875	0.043569483	0.005108035	35.69445038	110.0720215
503106.6708	2596078.14	0	4.896573067	31.80557251	0.295142263	171.9745636	1.990915895	0.153386	130.3424225	244.7985382	131.1541901	39.23298645	5419.552734	411.2186584	81.29479218	329.9238892	265.0133972	275.1836548	314.6522827	176.0273438	1202.017944	385.2597046	137.3502197	967.371521	127.018074	46.5045166	487.1708374	4528.052246	6454.447266	4971.985352	0.491321802	0	0.124499	0	0	0.099885	0.084362574	0.101363689	0.249274164	0.164230093	0.018603889	0.039533667	0.005261276	35.78261948	110.2222672
491333.7033	2596133.303	0	5.676520348	31.57388496	0.590335608	164.302124	2.177941322	0.200252	180.8546753	243.9692688	132.1531525	39.55346298	5430.37207	410.531189	79.30522156	331.2259521	264.2485962	282.0549622	313.9992065	174.8627472	1259.654541	403.5757751	138.089386	1011.857361	131.9683685	46.6043396	498.4239502	4426.006348	6383.409668	4796.47998	0.491632968	0.206704	0.198093	0	0.195257	0.165933	0	0.135951221	0.213455498	0.121751376	0.019431585	0.023082426	0.012106042	36.57403564	111.1192703
495136.4054	2596423.109	0	5.48379755	31.67137909	0.488072753	159.3989868	2.078897238	0.20831	123.2726669	244.235199	131.8577728	39.44312286	5430.552734	410.907196	79.95826721	330.9489441	264.5001831	280.5765686	314.2388611	175.2760315	1239.809814	397.6972961	137.7896423	996.9678955	130.4327698	46.75213623	494.1031189	4411.617676	6412.499023	4853.91748	0.491330117	0.192996	0.177779	0	0	0	0.06468495	0.127993912	0.243672788	0.126720756	0.018562185	0.026316212	0.008275016	36.30381775	110.86483
509430.2476	2596712.117	0	4.513702869	31.36613274	0.128926799	174.9997406	2.29560256	0.217157	82.61214447	245.6626892	130.6341248	39.09598541	5410.355957	411.2836914	82.26192474	329.021759	265.9008179	273.6777344	315.4420776	176.4732361	1175.099365	376.1798096	137.2713013	946.1384277	123.6656265	47.44770813	473.5607605	4819.814453	6443.675781	5032.725098	0.492385775	0.347244	0.2617	0	0	0.097129	0.052962109	0.092064843	0.234969154	0.183751509	0.015588257	0.061371341	0.002094294	35.37012482	109.6298218
504522.4217	2597006.435	0	4.848341465	31.55562973	0.237166062	180.3890686	2.031644821	0.164075	96.59414673	245.1775818	131.0848999	39.18680954	5417.927246	411.3723145	81.53459167	329.8377075	265.432251	276.3260193	315.0714417	176.0466614	1195.950439	383.0635376	137.354248	962.6239624	126.0310974	46.88851929	481.4517517	4577.311523	6448.20166	5011.780273	0.491672635	0.207771	0.162641	0	0	0	0.073477075	0.101434737	0.24596338	0.164820388	0.018273454	0.042716123	0.004852633	35.68652725	110.0972214
486889.7265	2597306.009	0	5.844923496	30.94216156	0.594932854	167.1472015	2.30712986	0.196355	183.9252014	244.0887146	132.5455475	39.64235306	5435.990234	410.6642761	78.82479095	331.8394775	264.4598084	285.5179138	314.2433777	174.2435761	1277.988403	408.3954163	138.5687103	1025.512085	132.6745911	47.17264175	496.1688232	4446.75	6335.503906	4785.757324	0.492154092	0.160994	0.167985	0	0	0	0.003349382	0.131036416	0.191011488	0.107706226	0.019393088	0.019665778	0.010624712	36.74228287	111.4039078
518039.7364	2597313.044	0	4.001606941	30.57653809	0.014098177	187.4333801	2.512552977	0.080607	56.28520203	246.3955231	129.7685089	39.01873779	5393.768555	411.5990601	83.80644226	327.7926331	266.6678162	270.9258728	316.0053101	177.1178589	1140.911499	365.6702271	137.3825073	919.3881836	119.9094925	47.50045395	462.6754761	4725.366211	6414.132813	4911.207031	0.492972702	0	0.068313	0.941876	0.570274	0.431631	0	0.077316247	0.21115528	0.193058267	0.013095547	0.084036715	0.001379169	34.82407379	109.0770874
493134.8788	2597510.538	0	5.650823116	31.29626656	0.486029536	177.1223145	2.119910955	0.201245	134.3341064	244.4386902	132.0885925	39.48146439	5437.140625	410.9137878	79.65301514	331.2607727	264.7693787	283.4331665	314.5508728	175.0684967	1250.173462	400.3987732	138.0050049	1004.417969	130.81073	47.24645233	491.931366	4432.272949	6403.790039	4865.566895	0.491513044	0.154103	0.21257	0	0	0	0.018421603	0.137142301	0.230901256	0.122800432	0.019284012	0.024487583	0.009654186	36.4492836	111.0105362
495145.5608	2598304.383	0	5.575147152	31.18827248	0.383000463	166.3376465	2.022427559	0.122451	103.179924	244.7025757	131.9529114	39.41051483	5437.976074	411.172821	80.00623322	331.1665955	265.053009	283.65979	314.8382263	175.2469025	1239.842407	397.045105	137.8782043	996.522522	129.7455444	47.54762268	486.904541	4484.09082	6423.646973	4910.527344	0.491506398	0.14035	0.12333	0	0	0	0.038099226	0.13237378	0.244330451	0.125052527	0.018600682	0.02654078	0.006640445	36.31251526	110.879631
499078.7546	2598399.146	0	5.326642036	31.29453659	0.28982991	164.0594177	1.996309757	0.166839	162.7676239	244.9000549	131.6178436	39.29664993	5430.492188	411.4296875	80.6831131	330.7465515	265.2325745	281.87677	314.9717712	175.5302277	1221.597534	391.1047058	137.6289215	982.4055786	128.0817566	47.44588089	482.3417664	4606.702637	6455.274902	4923.798828	0.491121411	0.213888	0.188636	0	0	0	0.084362574	0.11988198	0.252953887	0.144792095	0.017375181	0.031513367	0.005669919	36.05209351	110.5712967
507164.9414	2598818.863	0	4.764069557	31.02131081	0.168156505	166.617218	2.139611006	0.148751	55.18682861	245.8476715	130.9436035	39.11511612	5417.342285	411.6032104	81.93888092	329.6643372	266.1899109	278.9390869	315.8138428	176.0995026	1185.134155	379.1886902	137.3886261	954.0935669	124.170372	47.86161423	471.1204224	4818.064453	6437.684082	5076.445313	0.492362052	0.163915	0.137921	0	0	0	0.061126228	0.098881215	0.237288624	0.173151881	0.015710166	0.051031571	0.002502937	35.4793396	109.8587112
523751.4313	2598883.723	0	3.744213343	29.82708359	0.045512591	165.1880341	2.54983139	0.093132	37.07288742	246.7488709	129.1793518	39.00141144	5382.620605	411.923645	84.77975464	327.1438904	267.1015015	270.9858704	316.2445374	177.6714325	1125.511963	360.9830933	137.5373077	907.6380005	118.0606918	47.84773254	453.2504272	4913.090332	6373.062988	4783.75	0.492799938	0	0.05331	0	0	0	0.043332636	0.069283716	0.181242764	0.189571038	0.011257295	0.091213278	0.00291158	34.43152618	108.8060303
506148.5439	2599286.629	0	4.852345943	30.96243858	0.17357102	170.2846527	2.08330512	0.144561	50.89408493	245.83078	131.0632477	39.12631226	5419.719727	411.6569824	81.77190399	329.8851013	266.1942749	280.2478638	315.8456726	175.9494476	1189.633301	380.6023254	137.4259338	957.6016235	124.5520096	47.91729736	471.4417725	4799.782227	6442.340332	5069.617188	0.492242545	0.196261	0.152157	0	0	0	0.053380784	0.103202567	0.240082905	0.168047756	0.015832074	0.046395838	0.002145375	35.55155182	109.9648361
491299.6163	2599551.801	0	5.76486063	30.64296913	0.46856004	191.2585602	2.148363829	0.104365	147.9572754	244.8222198	132.3137054	39.4923439	5449.152344	411.096344	79.45053864	331.645813	265.2576904	286.9427185	315.0953369	174.9304352	1257.83606	401.8809814	138.2481995	1009.451782	130.6166534	48.06203079	485.8556824	4477.368652	6392.391113	4898.405273	0.491902679	0.059598	0.115898	0	0	0.024028	0.062382247	0.141350821	0.216747031	0.112011522	0.020207951	0.024769897	0.009909588	36.50460815	111.1333084
515829.6275	2599749.565	0	4.242217541	30.28736687	0.026459621	167.7023773	2.451055527	0.138562	89.52203369	246.5456848	130.1025238	39.02613449	5411.225586	411.8977051	83.4155426	328.4821777	266.928772	276.7172852	316.3421631	176.8862	1148.650024	368.0420532	137.4577637	925.8331299	120.1996918	48.25242615	460.5054321	4763.897949	6412.130859	4975.583008	0.493006408	0.232406	0.172815	0	0	0.263511	0.023445677	0.087237805	0.211447209	0.193071097	0.013839832	0.078188308	0.000612964	34.86368942	109.2991028
511721.0728	2600009.99	0	4.524555683	30.52200317	0.07774429	162.9635162	2.325181007	0.113028	57.46385574	246.3711853	130.5520172	39.04257584	5415.570313	411.7868347	82.67240906	329.1144104	266.7664795	279.1994019	316.2918396	176.4442596	1165.446289	373.0084229	137.4232941	938.8157349	121.7528839	48.4712944	463.1729431	4855.423828	6421.098145	5064.277344	0.493057102	0.100474	0.1073	0	0	0	0.009210802	0.095048837	0.225357622	0.185512766	0.013955324	0.065359034	0.000766205	35.1169281	109.5247498
498515.0549	2601252.341	0	5.448879719	30.50013351	0.167594627	170.4751892	1.964139819	0.149068	79.00759125	245.5694885	131.8126068	39.26586151	5439.638184	411.6429138	80.56060028	331.0823364	266.0397034	286.9084778	315.8412781	175.2479401	1223.738159	391.0411072	137.8114166	983.7047119	127.4164124	48.53351212	473.665802	4812.348145	6459.938965	5001.357422	0.49125725	0.132995	0.166781	0	0	0	0.008373456	0.12725836	0.246630669	0.136957869	0.018892622	0.02910086	0.002451857	36.09461975	110.6208038
489191.3232	2601540.661	0	5.824761391	29.94693756	0.563569486	193.1699371	2.193551302	0.187023	174.7964172	245.1257935	132.5423737	39.50441742	5463.912109	411.2689209	79.22537231	332.0435486	265.6626587	288.7468262	315.5392761	174.8129578	1263.499512	403.3084106	138.5296173	1013.55304	130.4466553	48.78754044	480.9580688	4504.410645	6379.137695	4932.213379	0.492183089	0.13208	0.15443	0	0.21945	0.189198	0.062382247	0.135779873	0.203157425	0.10213051	0.020284945	0.023287745	0.009960668	36.49715805	111.2836304
502831.3864	2601954.584	0	5.17642498	30.34776115	0.099402361	187.9858704	2.094357491	0.200206	41.97774124	246.0017242	131.4631195	39.1534729	5431.709961	411.8884277	81.25187683	330.6365356	266.4952698	286.2375183	316.2409973	175.3721161	1203.937622	384.6877441	137.6370392	968.4396973	125.3060455	48.65615082	466.8474426	4992.533203	6467.48291	5035.615723	0.491765141	0.327311	0.247885	0	0	0	0	0.123292252	0.244452357	0.159597576	0.018058511	0.033640351	0.001838893	35.79294205	110.2523651
516614.7744	2601972.524	0	4.303164005	29.75764656	0.032589264	164.6691132	2.395587206	0.140804	83.38418579	246.8279266	130.101593	39.01937485	5416.598145	412.0623474	83.47171021	328.5906372	267.3172302	280.2234192	316.717041	176.9787903	1146.01123	367.262207	137.559906	923.9672852	119.5150909	48.66151428	455.2008667	4850.120605	6401.20166	4968.030762	0.493031174	0.227419	0.176217	0	0.222341	0.181439	0.014234875	0.087016307	0.206471413	0.188464239	0.013265578	0.074928857	0	34.73387527	109.316658
497443.9215	2602149.274	0	5.521877766	30.21506882	0.165244937	170.7929688	1.995543122	0.112511	56.91519547	245.7042999	131.9395447	39.28290939	5444.766113	411.6507263	80.37541199	331.2753296	266.2203674	288.4353943	316.0518494	175.1478271	1227.95752	392.2257385	137.9189453	986.8652344	127.5627365	49.00662994	472.8708801	4870.462402	6450.516602	5025.886719	0.491692871	0	0.070074	0	0	0.018776	0	0.13058506	0.241873026	0.124844007	0.020573676	0.028808922	0.003269142	36.15012741	110.6993561
506450.0625	2602195.242	0	4.946807384	30.22871971	0.080655873	164.049408	2.272910833	0.213508	33.24388886	246.3243103	131.1601257	39.09851074	5424.113281	411.9241333	81.76651764	330.1576233	266.8242493	285.1508789	316.5050049	175.6900024	1188.991943	379.92276	137.5463104	956.7856445	123.5995636	48.92683792	462.1260681	5143.796387	6443.913574	5075.375	0.492417067	0.053371	0.208301	0	0	0	0	0.110073261	0.239672259	0.168381408	0.01575508	0.04070463	0.000357562	35.49719238	109.9454193
515016.6853	2602315.732	0	4.419139862	29.78923607	0.026204219	155.8226013	2.338999748	0.137328	76.13194275	246.811676	130.2869568	39.02204132	5420.598633	412.0296326	83.16893768	328.8606873	267.3122559	281.6320496	316.7618408	176.7440948	1151.940918	369.0163879	137.5561829	928.5521851	119.9950333	48.8794632	455.9618835	4909.316406	6408.03418	5012.602539	0.493053228	0.166998	0.170393	0	0	0.031836	0.021980323	0.091513187	0.212159425	0.183398619	0.013063466	0.069869652	0	34.82013321	109.4111176
524467.0302	2602474.626	0	3.885427237	29.11706734	0.050518464	167.3460541	2.494472504	0.126694	39.80758667	247.082077	129.2471619	39	5402.085938	412.2835693	84.78961945	327.4939575	267.6099854	277.6307678	316.7374573	177.5743256	1124.266602	360.955658	137.7142334	907.303894	117.3603058	48.29301453	446.0903015	4808.05127	6333.287109	4687.204102	0.492618054	0.199696	0.153016	0	0	0	0.018212266	0.074035533	0.165927202	0.191473454	0.011167467	0.082865752	0.00296266	34.2514801	108.9226761
487819.2913	2602591.141	0	5.843686581	29.54060745	0.594575286	188.6699524	2.246350765	0.222529	182.3708038	245.2728271	132.6678314	39.51882172	5472.878418	411.4025269	79.12306976	332.2794495	265.8582459	289.1704102	315.7507324	174.7839203	1265.320435	404.2008057	138.7005615	1015.181702	130.3443604	49.16282272	478.9416809	4476.782227	6366.372559	4945.004883	0.492251247	0.255659	0.244437	0.229135	0.259313	0.19529	0.045007326	0.130096078	0.197238445	0.100247346	0.021674061	0.021520071	0.010062829	36.4505806	111.3792419
493963.2893	2602658.54	0	5.682986259	29.90630341	0.248403743	187.2111664	2.038238287	0	47.84428024	245.6324005	132.2324066	39.36974716	5456.881348	411.4302368	79.79460144	331.6356201	266.1880798	289.3491821	316.0693359	175.0509796	1242.120239	396.7121582	138.1827393	997.6323242	128.6487885	49.30363846	475.4528198	4764.192383	6419.209473	5034.836426	0.491993248	0	0	0.373255	0.300757	0.187331	0.004814737	0.140364513	0.225232512	0.107273132	0.021414204	0.027580211	0.004750472	36.30757523	110.9609833
503734.7651	2602938.719	0	5.142335892	30.07851219	0.067221738	179.9227448	2.228777409	0.195071	32.81534195	246.2530518	131.4266052	39.12608337	5431.521484	411.9770203	81.36707306	330.6099548	266.7915649	287.2365417	316.5331116	175.3447571	1199.986206	383.2949524	137.6505585	965.2676392	124.6398697	48.99325562	463.6691589	5145.40625	6464.256348	5047.080078	0.492054224	0.227238	0.236575	0	0	0	0	0.122824177	0.23974283	0.163110465	0.018279869	0.033688471	0.000357562	35.71562576	110.1660919
483233.3874	2603667.183	0	5.842500687	28.81355667	0.685498297	174.2531586	2.324403763	0.243406	338.0586853	245.3410187	132.9961243	39.61043549	5477.989746	411.6291504	78.79491425	332.8342285	266.0019226	289.3592834	315.8798828	174.7126312	1272.891602	408.6446228	139.2285919	1022.989807	130.6131744	49.263237	475.5484619	4376.756348	6283.300293	4881.772461	0.492989331	0.32248	0.285723	0.108325	0.374352	0.280113	0	0.120734543	0.180540189	0.095813721	0.020195117	0.016476907	0.013842775	36.29143906	111.7197113
496827.8402	2603846.197	0	5.553555965	29.70835304	0.135516167	183.74086	2.069544792	0	32.60485077	245.9579468	132.0411072	39.27551651	5451.331543	411.7351074	80.25068665	331.4844055	266.5529785	289.7341614	316.4093933	174.9832153	1229.266235	392.4429321	138.0352173	987.7056885	127.2696075	49.68303299	470.0033875	4973.019043	6437.126953	5067.774414	0.492047995	0	0	0	0.078016	0.078062	0	0.132691398	0.234661177	0.111357071	0.021035645	0.029402424	0.002502937	36.15221787	110.733078
498747.0754	2604175.723	0	5.460165977	29.67797852	0.100372888	180.0821381	2.133656979	0.083491	30.40670395	246.1124878	131.8899536	39.22217941	5445.18457	411.8985291	80.57909393	331.3194275	266.7190247	289.775238	316.5534058	174.9446869	1220.769409	389.7122192	137.935791	981.2216187	126.410202	49.68655014	466.897522	5090.944824	6451.19873	5056.269531	0.492194563	0	0.035944	0	0	0	0	0.130819097	0.23689723	0.124959499	0.020278528	0.029197104	0.000919446	36.05049896	110.568222
508307.3955	2604300.176	0	4.891726971	29.65393066	0.042601012	165.1789703	2.425261736	0.133354	26.61528778	246.7404022	131.0534515	39.06768417	5426.154297	412.0881653	82.00671387	330.0814514	267.3348084	287.1070251	316.9859314	175.7131958	1180.623779	377.3204346	137.6165619	950.3418579	122.2986069	49.63968658	456.0820618	5232.29541	6444.663086	5074.652832	0.492818147	0.193513	0.159401	0	0	0	0	0.107043304	0.230618939	0.172343433	0.016499363	0.045869704	0.000255402	35.30894852	109.7943802
503612.0903	2604341.424	0	5.176896572	29.6938591	0.047504723	175.1783905	2.317432642	0.168317	24.97351837	246.4787292	131.4867706	39.11275101	5434.047852	412.0798035	81.33067322	330.7491455	267.0847778	288.862854	316.8403625	175.0762482	1200.00769	383.1731262	137.7200012	965.1693115	124.3132553	49.46601868	460.9282532	5269.13623	6460.08252	5044.230957	0.49235785	0.211556	0.160643	0	0	0.084032	0	0.125486359	0.233470961	0.159757987	0.019190976	0.033120636	0.000357562	35.71556854	110.1592484
499204.9404	2604363.839	0	5.436062813	29.63955498	0.09516269	181.0983734	2.163067579	0.083491	27.74629402	246.1637421	131.8592224	39.20858765	5444.200195	411.9440613	80.65267944	331.2913818	266.7769165	289.8173828	316.6072998	174.9155273	1218.732544	389.067688	137.9185028	979.663147	126.1819992	49.7213974	465.9526062	5126.984863	6452.02002	5056.09668	0.492275327	0	0.035944	0	0	0	0	0.130313396	0.235973299	0.128613546	0.020098874	0.029213144	0.000817286	36.02533722	110.5283508
502853.6035	2604705.622	0	5.230102062	29.5949688	0.041426163	173.7232056	2.294182539	0.130937	25.17091179	246.4693756	131.5665436	39.12363052	5436.407715	412.1017456	81.21231842	330.8894348	267.0917969	289.4397583	316.8665161	174.9431915	1203.233032	384.1488342	137.763916	967.6299438	124.5692749	49.62394333	461.255188	5266.463379	6460.094727	5046.72998	0.492464513	0.170596	0.137029	0	0	0.076868	0	0.12725836	0.233570412	0.154297754	0.019588783	0.03135296	0.000357562	35.77529144	110.2211838
474821.2447	2604738.079	0	5.59963274	27.57923889	0.638810873	193.1434326	2.360670805	0.079879	68.48278809	245.3027344	133.4757996	39.7179451	5472.821289	412.2289734	78.52713776	333.7018433	266.0476074	289.3420715	315.8647766	174.9533691	1270.962769	416.0216675	140.2620392	1029.790771	129.9676666	48.51984787	469.3727417	4415.710449	6155.657715	4776.20752	0.491399348	0	0.058647	0	0	0	0.060707558	0.112994559	0.145693585	0.107664518	0.01257904	0.018379321	0.012872248	35.43587875	112.2286911
504921.7734	2604744.382	0	5.106933594	29.59348297	0.041477244	169.3374481	2.384779453	0.131756	24.26304626	246.6118774	131.3881683	39.09415436	5431.516113	412.1070251	81.49843597	330.6085815	267.2318726	288.7810669	316.9635925	175.1425629	1194.764893	381.5348511	137.6971588	961.083252	123.6797867	49.53557205	458.7507629	5305.586914	6459.450195	5048.921875	0.492537946	0.212432	0.159568	0	0	0.123444	0	0.121102318	0.232129961	0.165407479	0.018751463	0.035327822	0.000357562	35.61367035	110.0553513
516173.2195	2605404.407	0	4.457232952	29.02378273	0.039178628	157.903595	2.348821878	0.114847	54.83080292	247.133606	130.2622833	39.01809692	5431.391113	412.2950439	83.27298737	329.0220642	267.7778625	285.652832	317.1982117	176.7888184	1147.022339	367.7355957	137.6792603	925.0368042	119.1442032	49.38345337	449.1743469	4949.233398	6400.069336	4982.79248	0.492894858	0.153612	0.134372	0	0	0.025239	0.01276952	0.090543598	0.206208348	0.180100665	0.011866838	0.064524926	0	34.63895798	109.4210663
488319.9728	2605405.851	0	5.775190353	28.76736641	0.578025222	203.9128723	2.142925978	0.130095	109.6337891	245.7595673	132.6979675	39.45640564	5484.013184	411.6887207	79.22490692	332.4638062	266.4567261	289.7969055	316.3789063	174.9534302	1256.069458	402.2868042	138.7735748	1008.848267	129.1963043	50.04550171	473.0166321	4491.428711	6355.478027	5003.781738	0.492228627	0.189431	0.15623	0.755049	0.382639	0.289029	0	0.133113503	0.193475321	0.098980136	0.023169046	0.021346834	0.011799561	36.24491119	111.3786774
482479.3357	2605466.06	0	5.721984863	28.24144554	0.731572747	171.2804108	2.223464251	0.204385	195.5093079	245.5980835	133.0739288	39.57699203	5485.265625	411.954071	78.86333466	333.0907288	266.3309021	289.6261292	316.2234497	174.9969635	1267.818604	408.7448425	139.3822021	1020.358765	129.9577484	49.65152359	471.4669189	4361.443848	6255.533691	4880.535156	0.492907405	0.139103	0.205821	0	0.161725	0.181542	0	0.120910078	0.17439343	0.094299488	0.021013189	0.016143262	0.015579507	36.06555939	111.8216934
496077.8491	2606015.037	0	5.543149948	29.04784012	0.169433519	196.2068634	2.152821541	0	26.62508583	246.2329102	132.1520996	39.25940704	5458.600098	411.8900452	80.150177	331.7398682	266.9283447	290.2895813	316.8121948	174.7015228	1229.248291	392.5408936	138.1784973	987.6710815	126.8428345	50.39176559	466.7393494	5126.39502	6426.71875	5097.177246	0.492299855	0	0	0	0.020607	0.058833	0	0.137409776	0.224959821	0.101784036	0.021218508	0.030631134	0.002554018	36.09985352	110.7746124
498631.5279	2606405.843	0	5.453368664	29.04576683	0.079787508	184.3188934	2.213750839	0	23.23622894	246.396225	131.9591064	39.19799805	5450.506836	412.0773621	80.54691315	331.5304565	267.1031189	290.4291077	316.9531555	174.563446	1219.300659	389.2872314	138.042572	979.9735718	125.8436966	50.43976974	462.8545837	5203.853027	6445.070313	5089.829102	0.492462426	0	0	0	0	0	0	0.136139289	0.233002573	0.112287425	0.020891281	0.030563762	0.001225928	35.99164963	110.5554047
508426.3374	2606416.292	0	4.935163975	29.0980587	0.086581193	166.4000397	2.5052948	0.143271	27.63893318	247.0066834	131.1031799	39.05201721	5432.409668	412.230957	81.97536469	330.2555847	267.7028809	289.2770996	317.3563843	175.4203186	1178.739502	376.8361816	137.7064667	948.9096069	121.8070831	50.26504135	452.6644287	5331.500488	6465.755371	5047.328125	0.493266702	0.247554	0.181281	0	0.184298	0.196313	0	0.112505592	0.225928664	0.171470821	0.018613515	0.043062601	0	35.26931381	109.7907944
484492.0141	2606740.06	0	5.679198742	28.07710457	0.631148815	174.2873993	2.087551594	0.164821	186.8078003	245.8175049	132.9600372	39.51289749	5492.351074	412.099762	79.07565308	333.0241089	266.5852051	289.8466187	316.5031128	175.1423187	1260.069946	406.0036316	139.2039948	1013.784058	129.2851105	50.11632156	470.3330078	4391.399414	6290.864746	4931.719727	0.492952824	0.147331	0.131497	0.797889	0.429249	0.313544	0	0.123643309	0.18083854	0.095348544	0.023197919	0.016919628	0.01307657	36.01682281	111.7132874
518491.5263	2606802.595	0	4.360527039	28.59079742	0.07631404	162.423172	2.318551779	0.140301	65.33737946	247.3007965	130.0600128	39.00415039	5436.300781	412.4428711	83.60852051	328.8343506	268.0199585	286.7070313	317.3616333	177.0990601	1138.846191	365.5075989	137.7541046	918.9719849	118.3036194	49.5959053	445.3685608	4880.439453	6374.999023	4887.683105	0.49290958	0.212371	0.162885	0	0.071835	0.151553	0.00816412	0.085043691	0.195419446	0.179391682	0.011850797	0.066414505	0	34.45108032	109.3502197
500384.5575	2606818.622	0	5.376812458	28.97019959	0.032997906	173.9958191	2.258760452	0.043562	23.91423988	246.5611877	131.8260803	39.14690781	5445.55127	412.2008362	80.82388306	331.3769531	267.284668	290.5783997	317.1098633	174.534668	1211.876343	386.8973389	137.9650726	974.1868286	125.0439224	50.45609283	460.2117615	5334.09375	6457.516602	5080.21582	0.492755681	0	0	0	0	0.022925	0	0.136749461	0.232967287	0.126175374	0.021138305	0.030913448	0.000510803	35.88246536	110.4007111
518196.48	2607266.805	0	4.382423878	28.5059948	0.082699083	159.4487762	2.337747097	0.155905	65.7742157	247.3216553	130.1012878	39.00404358	5439.022949	412.4720154	83.5531311	328.9188843	268.0603333	287.3623352	317.4091187	177.0412292	1139.493164	365.7339783	137.7628021	919.4978027	118.3347931	49.70996094	445.0323792	4876.177246	6377.141113	4890.746582	0.49289453	0.19738	0.161652	0	0	0.110038	0.008792129	0.086272396	0.196616068	0.177652881	0.012264645	0.06546811	0	34.45275116	109.3708267
477234.057	2607292.816	0	5.464578629	27.16729355	0.700669169	182.7118988	2.152381182	0.127684	100.0478439	245.7765808	133.3904877	39.62050629	5488.606445	412.6393738	78.85520935	333.7841797	266.6061707	289.8224487	316.477478	175.5106506	1262.298462	413.0862732	140.0565491	1021.64502	129.0913239	49.23406601	464.2445374	4309.513184	6166.166992	4807.230469	0.491895348	0.20981	0.15787	0	0	0	0.073058404	0.113709219	0.156248301	0.096987896	0.016261963	0.019165311	0.01317873	35.4103508	112.2304382
475661.257	2607654.431	0	5.381645679	26.89393997	0.69596976	195.3141174	2.123253107	0.123894	128.8322906	245.783371	133.4640045	39.63137817	5489.384766	412.8292236	78.86586761	333.9633484	266.6304626	289.8330688	316.4882507	175.5467377	1260.225586	414.0488281	140.2488251	1021.564941	128.7728729	49.06085968	462.5263672	4339.549805	6148.850586	4782.026855	0.491674304	0.197671	0.151647	0	0	0	0.143395439	0.112819031	0.150236279	0.101838574	0.014410877	0.019829392	0.012616847	35.19787598	112.3271637
511669.0193	2607730.022	0	4.755537987	28.68375015	0.133115396	167.4346924	2.537159443	0.113479	28.68949509	247.2062073	130.8063202	39.02648926	5440.32959	412.3969727	82.47839355	329.9186096	267.9579773	289.5736084	317.5161438	175.7648621	1163.953857	372.6747131	137.7319794	937.854187	120.3558731	50.38122177	448.8436279	5205.804199	6451.626465	5020.395996	0.492940873	0.135155	0.123207	0	0.292795	0.236081	0	0.109304279	0.220680192	0.167550504	0.017805068	0.049475633	0	34.92215729	109.6244507
483671.9713	2608191.252	0	5.560557365	27.62179756	0.626960218	175.1489258	1.973216772	0.112215	188.67836	245.9693146	133.0194855	39.49074936	5498.310547	412.4120178	79.15563202	333.2563782	266.7923889	290.003479	316.7176514	175.3494873	1255.710571	406.3871765	139.340271	1011.688232	128.8136902	50.33829498	466.9971619	4385.455566	6280.13916	4914.548828	0.492690295	0	0.059358	0.596673	0.320532	0.302105	0	0.121582933	0.175506637	0.096840322	0.023104884	0.016133638	0.013434132	35.82860947	111.8244934
478825.9962	2608450.536	0	5.419075966	27.04759979	0.702048302	177.2884064	2.037296057	0.125451	102.5929108	245.9333191	133.3117218	39.57064819	5495.80957	412.7891846	79.01064301	333.7785339	266.7926331	289.977478	316.6883545	175.6156464	1257.985962	411.3211365	139.90242	1017.319397	128.7158508	49.7149353	462.9291077	4294.118164	6189.23877	4832.525879	0.492006868	0.177591	0.149272	0	0	0	0.003349382	0.111999899	0.160110876	0.096519507	0.018786753	0.019174935	0.013434132	35.4270401	112.1928558
493271.1953	2608475.678	0	5.558312893	28.23999596	0.298922211	200.8291931	2.222515583	0.092243	42.17740631	246.3802643	132.3997955	39.29079056	5477.009277	412.0903931	79.84589386	332.2444763	267.1786804	290.4264526	317.0993652	174.6435852	1233.422241	395.2066345	138.4761353	991.7224121	126.9937592	51.05839157	464.8486938	5006.85791	6397.632813	5086.611816	0.492763281	0	0.091713	0	0	0	0	0.146545634	0.205367833	0.099307366	0.022707077	0.02853944	0.005976401	36.03770828	110.9976654
513338.1931	2609362.292	0	4.653450489	28.24862671	0.164785206	168.0839691	2.527863741	0.065344	29.35330963	247.3284302	130.6642914	39.01698685	5448.22168	412.5664063	82.72817993	329.8382263	268.1552429	290.5268555	317.6469116	175.9622345	1156.091064	370.5257263	137.7799683	931.921875	119.5980301	50.39391327	446.2733459	4999.217773	6450.072754	4950.191406	0.493136168	0	0	0	0.436136	0.274064	0	0.109007552	0.21794045	0.16737406	0.017978307	0.051439002	0	34.72704315	109.5713882
469173.8701	2609504.351	0	5.016566277	25.56889534	0.877151787	194.1711731	2.071303368	0.092705	152.9304504	245.9111786	133.7351837	39.69741058	5502.70166	413.5691528	78.93787384	334.6312561	266.8390808	289.9674377	316.6238098	175.5401764	1243.793823	415.5105896	141.1149139	1015.336548	126.5264435	48.13073349	455.1391296	4179.646973	6099.079102	4708.531738	0.490166366	0	0.091716	0	0	0	0.034959178	0.106190734	0.125793606	0.116682544	0.009326006	0.023958243	0.016958676	34.18577957	112.5139999
495290.8786	2609531.652	0	5.467804909	28.05447006	0.195637733	208.4328918	2.282713652	0.051152	40.09893799	246.5811462	132.2650299	39.22549438	5471.388672	412.24646	80.11363983	332.132843	267.4188843	290.6317444	317.3195801	174.3929901	1225.000488	392.4076843	138.3736572	985.0756226	126.0811844	51.27645111	460.7323608	5169.520508	6416.69873	5100.371094	0.49283725	0	0	0	0	0	0	0.150290251	0.212355107	0.10374099	0.023528354	0.031227844	0.004086428	35.94694519	110.8122787
526332.9697	2609692.154	0	4.045885086	27.51078987	0.184195742	189.3687439	2.187301636	0.094923	58.36202621	247.4863739	129.2815552	39	5437.598145	412.7451477	84.73677826	328.0083923	268.3722534	288.2810364	317.3837585	177.5034332	1120.709717	360.7019348	137.9824829	905.1589966	116.5059128	48.48308182	437.7442627	4606.340332	6251.748535	4504.5	0.492701054	0.107698	0.104481	0.635674	0.324703	0.224226	0	0.074052252	0.164018363	0.16801247	0.00964361	0.067851745	0.004035348	33.95678711	109.0764008
483059.633	2609721.86	0	5.432122231	27.15775681	0.572968304	170.9428406	1.871812701	0.004791	189.5718994	246.1163635	133.0632019	39.45902252	5503.751465	412.7904663	79.29295349	333.4975281	266.99823	290.1546326	316.9315186	175.5219727	1250.553833	406.6395264	139.4566193	1008.941834	128.2734528	50.506073	463.4220276	4362.329102	6272.001465	4896.056641	0.492331743	0	0	0.866658	0.385307	0.359956	0	0.120258108	0.170931861	0.100821599	0.023040721	0.017407261	0.014353578	35.61198425	111.9131165
473409.5943	2609805.419	0	5.114202976	26.04265213	0.793839693	186.714447	1.950868487	0.118788	168.0290527	246.0130157	133.5793457	39.62304306	5500.893555	413.5114441	79.09416962	334.4172668	266.9370422	290.0704346	316.7885742	175.7885437	1249.096436	414.2761536	140.5976715	1015.809448	127.4509277	49.17393112	455.7414856	4300.48291	6140.201172	4738.040527	0.491191149	0.150163	0.138647	0	0	0	0.145488799	0.108969942	0.144570738	0.110494085	0.012591872	0.02298939	0.013791694	34.64470673	112.4881516
488012.1188	2609863.123	0	5.524428368	27.5359745	0.460949063	202.0443268	2.028183699	0.122017	144.4641571	246.270462	132.7640381	39.37150192	5498.702148	412.3883667	79.46260834	332.9257507	267.1374817	290.3014832	317.0787048	175.0679932	1242.021851	400.9058533	138.9603882	1000.093201	127.6679001	51.05399323	463.6054077	4511.444824	6346.259277	5013.262695	0.492539465	0.183963	0.146805	0	0.267684	0.203109	0	0.133167833	0.18997848	0.100844055	0.023730466	0.017965475	0.010726874	35.83068085	111.4774323
470736.6162	2610054.383	0	5.014704227	25.63063049	0.865760863	189.2469788	2.025466442	0.14446	147.5283356	246.0079346	133.6841583	39.66241074	5504.496582	413.6806335	79.05716705	334.6234741	266.9469604	290.0679626	316.7613831	175.7199707	1243.872559	414.894989	140.9350891	1014.185059	126.6969223	48.58312607	453.8135376	4205.63916	6107.469238	4703.361328	0.490540951	0	0.011498	0	0	0	0.079757169	0.105459362	0.133878067	0.113827318	0.010554716	0.024121856	0.018593248	34.30462265	112.518692
522428.5484	2610202.39	0	4.225664139	27.62844276	0.179036617	169.0872803	2.225170612	0.236712	80.07295227	247.5207672	129.7155762	39	5451.035156	412.7609558	84.16007996	328.6008911	268.4201355	289.6871033	317.5875244	177.428833	1127.42395	362.5410461	137.8998566	910.2976685	117.0822372	49.26874161	438.8510132	4612.353516	6298.398926	4669.168457	0.492747277	0.338385	0.278633	0.581437	0.344439	0.228324	0.016956249	0.080442332	0.172064334	0.173315495	0.011809091	0.065079927	0.001583491	34.11347198	109.2738647
517973.6031	2610234.554	0	4.407968044	27.85970497	0.157021001	155.2115784	2.419772148	0.228424	62.9002037	247.4653931	130.2001953	39.00149155	5456.140137	412.6816711	83.43647003	329.2452087	268.3394775	290.431427	317.6781921	176.8992615	1139.145264	365.8351135	137.8261108	919.2567749	118.1488647	50.16465378	442.0172729	4750.385254	6386.826172	4833.789551	0.492643565	0.253274	0.26225	0	0	0.040831	0.016956249	0.08960326	0.196885556	0.172381938	0.01513912	0.060226046	0	34.3707695	109.4311752
514355.2299	2610457.816	0	4.58829546	27.9401207	0.199570924	168.5728455	2.512555838	0.063731	38.00566483	247.411911	130.5761871	39.01131058	5454.951172	412.6715698	82.87697601	329.7945862	268.297699	291.077179	317.740509	176.1513672	1151.239624	369.2312317	137.8101196	928.2644043	119.1421509	50.40521622	444.3924866	4870.190918	6447.543945	4908.146484	0.493009001	0	0.041495	0.618607	0.331529	0.280592	0	0.107778847	0.216884986	0.16842632	0.018315159	0.050223123	0	34.60551453	109.5442734
501074.8474	2610611.529	0	5.295384884	27.98172379	0.039382949	177.0330048	2.327733755	0	23.31458282	247.0117035	131.8423309	39.0919075	5456.907715	412.4577332	80.89008331	331.5676575	267.8989868	291.0799255	317.7112427	174.2250061	1203.779175	385.1087646	138.0709686	968.1281738	123.8684082	51.2118454	452.8265076	5483.821289	6450.667969	5063.537109	0.493292511	0	0	0	0	0	0	0.147201777	0.229643673	0.120497003	0.021808803	0.03258488	0.000817286	35.7232666	110.3132324
510153.5328	2610725.267	0	4.841033936	27.97904778	0.151453242	149.8336487	2.486346722	0.145504	35.13841629	247.3707123	131.0228729	39.02777481	5453.652344	412.5458679	82.15574646	330.3901367	268.2687073	291.4322205	317.8491516	175.313385	1167.482422	374.0354614	137.8338165	940.5151978	120.4845123	50.89113617	446.2943726	5043.694824	6480.890137	4994.973633	0.493768215	0.210351	0.175061	0	0.064619	0.243958	0	0.123839736	0.227657855	0.163533941	0.02090732	0.043755554	0	35.02212906	109.747612
510941.6542	2610893.107	0	4.789052963	27.92533684	0.161311746	149.5251923	2.494658947	0.144805	34.68893051	247.3865204	130.9434814	39.02322388	5454.926758	412.5780945	82.28126526	330.296814	268.2926331	291.4224854	317.8452454	175.4484406	1164.107056	373.0454712	137.8313599	937.9650879	120.1874847	50.86050797	445.6030579	4974.278809	6478.162109	4980.933105	0.493640214	0.187412	0.171529	0	0.22103	0.238419	0	0.123125084	0.226801276	0.163934946	0.021462325	0.044580042	0	34.93196869	109.7085495
512039.4282	2610913.995	0	4.723515034	27.90447235	0.175205603	157.138855	2.506857157	0.149366	35.39902878	247.3940887	130.8328094	39.01745605	5455.999023	412.6174622	82.461586	330.1558838	268.3016968	291.3638	317.8165894	175.6617889	1159.897095	371.7880249	137.822937	934.7967529	119.83918	50.74484253	445.0327759	4912.544922	6472.296387	4961.142578	0.493471712	0	0.122691	0.416289	0.362572	0.27289	0	0.12098112	0.224988684	0.164704904	0.021648396	0.045696467	0	34.82024384	109.6560822
474281.6363	2611306.016	0	4.993100643	25.74700165	0.759564817	183.7472076	1.862031341	0.129197	152.6988983	246.2398987	133.5492859	39.5681572	5507.244629	413.8133545	79.28929138	334.5240784	267.2150574	290.2999878	317.0840759	175.9808807	1243.88916	413.1132507	140.531311	1011.405273	126.9493713	49.39769363	452.0457459	4276.237793	6146.722168	4740.203613	0.491590023	0.211846	0.159913	0	0	0	0.105714887	0.10649582	0.14630954	0.110083446	0.013862289	0.024484375	0.016447872	34.54595184	112.4827881
520841.8505	2611476.561	0	4.294377327	27.43337631	0.18409358	166.0998077	2.260314465	0.248574	83.20561981	247.5652771	129.9190826	39	5462.153809	412.8081055	83.86296844	328.9451294	268.5153503	290.8308105	317.7341309	177.286972	1130.447266	363.4940491	137.8990631	912.6256104	117.3303528	49.59386444	438.4432983	4562.135742	6324.265137	4711.435547	0.492727995	0.377863	0.295509	0	0.207825	0.180217	0.016956249	0.082665697	0.177556634	0.173524022	0.013977781	0.060842004	0.001328089	34.15087891	109.3712997
508848.9185	2611602.093	0	4.905564308	27.76949692	0.151299998	146.8611603	2.449798346	0.131491	46.23133087	247.427887	131.1647339	39.03238678	5455.930176	412.5732727	81.94746399	330.6257935	268.3675842	291.5126648	317.9793091	175.0686035	1171.809326	375.425354	137.8843842	943.741333	120.7986832	51.03607559	446.2172546	5078.342773	6480.667969	5003.665039	0.494067848	0.214206	0.162271	0	0	0	0	0.129151568	0.224946991	0.161285043	0.020689169	0.041532326	0	35.14157867	109.8276138
491031.2369	2611867.151	0	5.376200199	27.18144226	0.334269792	215.7705383	2.189485312	0.133955	98.41399384	246.6453094	132.591095	39.28311539	5493.180176	412.5780029	79.79077911	332.7872314	267.5882568	290.6783752	317.5186462	174.7159424	1229.319458	396.7364807	138.7771759	990.0175171	126.447998	51.59780884	458.5249634	4747.500488	6366.147461	5043.487305	0.493201375	0.222378	0.166581	0	0	0	0	0.142888784	0.194729701	0.10083764	0.024083359	0.018443484	0.00735557	35.7262764	111.2055969
484812.7821	2612019.803	0	5.262112141	26.70258141	0.460336119	188.747406	1.75705564	0	206.336853	246.4140167	132.9776917	39.37922287	5510.52002	413.0574036	79.53973389	333.5176697	267.3785706	290.4527283	317.3256836	175.4946442	1239.619141	403.9811401	139.350296	1000.626099	127.2899857	51.03345871	458.4464417	4451.096191	6300.647461	4931.088867	0.492295206	0	0	0.742608	0.404663	0.438159	0	0.123288073	0.1767129	0.101184115	0.023987116	0.021285878	0.009705266	35.43006134	111.8015518
504847.6019	2612768.983	0	5.095966339	27.4805603	0.087807119	158.2927856	2.394376278	0.063436	34.55847931	247.4013062	131.5634003	39.04068756	5453.785645	412.5833435	81.34406281	331.2392578	268.3914185	291.4753418	318.1066895	174.4136505	1187.983643	380.3895264	138.0167694	955.8327026	122.0646744	51.38594055	446.9672852	5323.428223	6469.586426	5038.652832	0.494262189	0	0.018024	0	0	0	0	0.140009284	0.222422197	0.143425435	0.021170387	0.033836044	0.000255402	35.43061447	110.0624313
474422.8753	2612779.533	0	4.844464779	25.3726902	0.755478382	189.9587708	1.815142989	0.179292	148.7780609	246.4508362	133.5488281	39.52571106	5512.556641	414.1184082	79.46473694	334.6536865	267.4783936	290.5180359	317.3596191	176.1112823	1237.841797	412.2827148	140.5584412	1006.969421	126.3148041	49.44143295	447.5492249	4304.146973	6136.603027	4724.125	0.491737127	0.20826	0.157517	0	0	0	0.103412181	0.103908859	0.145035908	0.108941354	0.01438842	0.025969734	0.015017623	34.37466431	112.4867096
493061.2805	2613466.115	0	5.246413231	26.87809753	0.246871322	212.9381866	2.297187805	0.132207	53.22837448	246.9168854	132.4692993	39.21419907	5490.208496	412.7009888	80.02055359	332.6804504	267.9238281	290.9535828	317.8345337	174.4564972	1220.633911	393.8537598	138.6755524	982.9671631	125.5204239	51.87066269	454.1524963	4901.925781	6379.304688	5057.422852	0.492883235	0.217244	0.164337	0	0	0	0	0.146198764	0.199525833	0.102358289	0.023169046	0.019858265	0.006487204	35.63879776	111.0070114
509061.0615	2613662.426	0	4.848239422	27.26863289	0.179189861	137.8280182	2.426277399	0.154546	62.30311584	247.5783539	131.182373	39.02468491	5461.722168	412.6783142	81.92658997	330.7517395	268.6139526	291.657135	318.1997375	175.0573578	1169.576782	374.9317017	137.9429321	941.8815308	120.4564362	51.220047	443.9627686	4908.306152	6486.234863	4990.312988	0.49425441	0.210199	0.160216	0	0	0	0.021561649	0.131216124	0.222749427	0.159061819	0.020820701	0.040303618	0	35.05310822	109.8405075
507682.1864	2613677.729	0	4.927384377	27.27305222	0.152270526	139.6751404	2.414444208	0.105264	55.81029892	247.5513763	131.3170013	39.02990723	5458.231934	412.6653748	81.72653198	330.9388428	268.5845947	291.6281433	318.2113647	174.8008118	1175.634766	376.737854	137.9727631	946.4460449	120.9281616	51.33395767	444.703949	5043.739258	6492.884766	5006.714355	0.494416803	0.143964	0.122827	0	0	0.035217	0.019677622	0.133009017	0.221831903	0.155430228	0.021045269	0.038369119	0	35.18088531	109.9122314
518437.1296	2613784.908	0	4.370576382	27.02858353	0.294886857	168.7215118	2.327237844	0.260795	82.80010223	247.6464386	130.2230225	39.00090408	5476.274414	412.9139709	83.41941834	329.4945679	268.7008057	291.6864014	317.9691772	176.9550781	1135.728271	365.0250854	137.9057312	916.5395508	117.7220688	50.08903503	438.078186	4323.988281	6367.189453	4762.63916	0.493069559	0.389088	0.314638	0.470422	0.295682	0.222296	0.011094829	0.094580755	0.18782261	0.172882393	0.017538793	0.046533786	0	34.20545578	109.4913101
481288.8865	2613826.391	0	4.966893196	25.88161469	0.510548115	173.3342438	1.652609944	0	120.7437592	246.5769959	133.1910095	39.39643097	5516.301758	413.8663025	79.71213531	334.1541748	267.6205139	290.6261292	317.5630493	175.8748932	1235.644775	407.2103882	139.7934418	1000.566895	126.6483459	50.69906235	451.2243958	4560.002441	6224.349609	4830.3125	0.492343158	0	0	0	0.043783	0.237711	0	0.114001766	0.162362978	0.103394516	0.023496274	0.024153939	0.009041222	34.9036026	112.139473
485479.7057	2613865.376	0	5.102916718	26.26276779	0.428155482	198.6761627	1.800065279	0	150.3467255	246.6549683	132.9547119	39.33232498	5515.295898	413.3204346	79.7014389	333.618988	267.690094	290.6936035	317.6385803	175.4864197	1231.895142	402.7176209	139.3601227	995.1150513	126.5572433	51.28726578	453.1579285	4563.239746	6291.67334	4937.95752	0.492515564	0	0	0	0.223293	0.306008	0	0.124867834	0.174569875	0.102284506	0.024933511	0.023499481	0.007866374	35.24120712	111.7646255
474855.4257	2614067.169	0	4.742938042	25.10596466	0.752260327	192.3972168	1.757825017	0.218134	157.0178375	246.6315613	133.5363464	39.48484421	5517.303223	414.3340454	79.60717773	334.7268677	267.7011414	290.7020874	317.5941772	176.173996	1232.962036	411.4824524	140.541748	1003.206177	125.852684	49.54956055	444.1616516	4378.019531	6125.020508	4706.49707	0.491924018	0.191349	0.226545	0	0	0	0.105296209	0.101447277	0.143957987	0.105916098	0.01561713	0.026630607	0.013485212	34.27180862	112.4758759
466932.1136	2614466.834	0	4.556629658	23.96354485	0.947591543	187.9298248	2.028686047	0.18816	346.4899902	246.8340302	133.8640594	39.58850098	5521.458008	414.2308044	79.20576477	335.0250244	267.9436035	290.931427	317.7493896	175.8614197	1219.724976	412.0205383	141.5462799	998.7784424	123.4369965	47.36671829	438.6271667	4051.013916	5988.449219	4679.331055	0.490166038	0.233511	0.172108	0	0.09221	0.250656	0.086455934	0.096260816	0.098223023	0.120930098	0.007872728	0.031099519	0.016703274	33.41622925	112.4445648
511202.1378	2614474.571	0	4.710303307	27.06610298	0.240588441	140.7923279	2.448899269	0.192893	69.16417694	247.647644	130.9801636	39.01105881	5470.185547	412.7496948	82.22452545	330.525177	268.7250671	291.723175	318.2279663	175.4670715	1159.947021	372.1293335	137.9249725	934.6367798	119.6818466	51.07490921	441.9476013	4668.61084	6465.50293	4959.023926	0.493761361	0.285325	0.228594	0	0	0	0.020096295	0.128528863	0.22341992	0.16073966	0.020756539	0.040069424	0	34.81074142	109.7567444
472138.1841	2614554.357	0	4.649318218	24.61408234	0.81697911	189.5843811	1.829214334	0.257218	374.3085632	246.7605438	133.6665955	39.51347351	5520.401855	414.433075	79.52667236	334.9064026	267.8611755	290.8463135	317.7289429	176.1861877	1227.278687	411.8840027	140.8971405	1000.904663	125.0046997	48.91470337	440.3730469	4204.79834	6077.191406	4676.348145	0.491532803	0.369794	0.29845	0	0	0	0.124136485	0.100001253	0.12955673	0.112104557	0.011645477	0.027945938	0.015119784	33.91765594	112.5132065
515984.1752	2614656.902	0	4.461913109	26.92433929	0.386933655	169.5312653	2.398621321	0.274155	76.69016266	247.6631165	130.4990997	39.00223923	5477.287109	412.905365	82.99655914	329.908783	268.7557678	291.7345581	318.0890808	176.4991608	1142.726807	367.0021362	137.8998871	921.7285156	118.280632	50.53097916	438.6733398	4303.820801	6417.003906	4837.362793	0.492934912	0.232349	0.200874	0	0.220856	0.361946	0	0.110482827	0.206878856	0.169934139	0.019848641	0.042677626	0	34.35120773	109.5806274
474217.3602	2614748.04	0	4.671648979	24.83153915	0.781018555	193.4568024	1.759909868	0.232829	190.0402985	246.7499084	133.5754395	39.47688675	5520.299805	414.4634094	79.64389801	334.819519	267.8495483	290.8268738	317.7399902	176.2229767	1229.110962	411.3318176	140.651062	1000.923279	125.3976135	49.40167999	441.4069519	4325.751953	6103.166504	4686.508789	0.492074966	0.235166	0.27775	0	0	0	0.113041654	0.098768376	0.138664588	0.106394105	0.015017211	0.027323561	0.013434132	34.11236954	112.4889145
522990.4523	2614748.266	0	4.213357449	26.57469368	0.326761007	177.8138733	2.069782972	0.162508	90.56218719	247.7121582	129.772644	39	5476.113281	413.0811157	84.10630035	328.974823	268.8330383	291.7495728	317.9138184	177.4008179	1124.59729	362.0957336	137.9894104	908.1506348	116.731575	49.21834946	434.1734924	4183.833008	6275.973145	4561.519531	0.492839158	0.106451	0.150756	0.64873	0.385538	0.321413	0.007326774	0.083020933	0.157977477	0.17251347	0.013567141	0.052135166	0.001736732	33.92629623	109.3664017
500980.3628	2614993.039	0	5.077486992	26.84655952	0.05981509	184.5016327	2.360960245	0.027196	22.22699738	247.4710693	131.9210968	39.0547142	5463.552734	412.6638184	80.82224274	331.8415527	268.5498352	291.5275269	318.3414307	174.1548157	1198.072266	384.4428711	138.2445068	963.7925415	122.9280853	51.74365234	445.869873	5446.757813	6414.832031	5096.486328	0.49409306	0	0	0	0.122872	0.121402	0	0.148664519	0.211626872	0.118591376	0.021423828	0.032735661	0.001174848	35.5113411	110.3141327
495425.8909	2615538.505	0	5.088059425	26.47405052	0.151248917	207.4060516	2.31840086	0.199536	31.38874435	247.2589569	132.3345337	39.14628601	5485.426758	412.8059387	80.25823212	332.5477295	268.3584595	291.302063	318.2306519	174.2457886	1210.637695	390.5314941	138.592804	974.7585449	124.3989639	51.97489166	449.2223206	5164.688477	6372.799316	5093.039551	0.492982894	0.193788	0.200771	0	0	0	0	0.146324128	0.200581312	0.100648358	0.022145655	0.022620456	0.003575624	35.54178238	110.7940292
495767.3988	2615616.587	0	5.081759453	26.46873283	0.147571132	206.403595	2.321312428	0.199536	30.01686668	247.2863159	132.3110199	39.13903427	5484.146973	412.7992249	80.28730774	332.5119019	268.3904724	291.3298035	318.2579346	174.2182617	1209.652466	390.0932617	138.5720367	973.9006958	124.2862396	51.96699905	448.8664856	5201.588379	6374.202148	5098.499023	0.492938876	0.193788	0.200771	0	0	0	0	0.146395177	0.200680763	0.101004459	0.022010913	0.023425695	0.00296266	35.54199219	110.7609711
487282.9903	2615727.99	0	4.968372822	25.91760635	0.330898494	206.8695831	1.963196278	0.032698	81.48046112	246.9757233	132.8683014	39.27631378	5513.800293	413.4186096	79.87075043	333.5478516	268.0834656	291.0141602	318.0282898	175.3069305	1223.560303	399.9320679	139.2479553	988.1813354	125.7373276	51.57822037	448.8309326	4627.616211	6289.097656	4963.625977	0.492802441	0	0	0	0	0	0	0.130104437	0.174403042	0.100475125	0.02364064	0.022867482	0.007508812	35.13617325	111.5813828
503512.2108	2615796.692	0	4.986545563	26.7134285	0.095315933	163.2430267	2.377244711	0	25.74237442	247.6126251	131.7213287	39.03295898	5463.928223	412.7178955	81.13594055	331.5819702	268.7372742	291.6767883	318.4581299	174.3178253	1188.552979	381.255188	138.1600342	956.2588501	121.9675827	51.70362091	443.3264771	5342.45166	6446.756348	5070.610352	0.494387031	0	0	0.467928	0.348122	0.224728	0	0.144602284	0.213878974	0.131786376	0.02126663	0.029918931	0.000306482	35.32917786	110.1504364
481748.6107	2615854.125	0	4.797087193	25.41527557	0.519282818	186.8892059	1.618839026	0	50.95148468	246.8489532	133.1862183	39.35588455	5524.28418	414.14328	79.87766266	334.265625	267.9677124	290.9041443	317.9168091	175.9046326	1227.709351	406.0423889	139.8135681	994.8890381	125.8834991	50.79912949	445.2935181	4601.388672	6210.251465	4831.938477	0.492596179	0	0	0	0.220689	0.28786	0	0.115543909	0.158882156	0.103878938	0.024240557	0.024981633	0.008121775	34.69380569	112.1159668
517551.0894	2616038.809	0	4.375575542	26.5431633	0.390509278	164.8047485	2.327239037	0.265507	115.8372498	247.7455902	130.3652954	39.00090408	5486.523926	413.0446777	83.22840881	329.8162537	268.9135742	291.804657	318.1703186	176.8222656	1136.890747	365.3727722	137.9291382	917.2932739	117.7645645	50.26324463	436.0810547	4050.43335	6386.739746	4766.21582	0.493103802	0.323491	0.281389	0.777195	0.522881	0.353846	0	0.103929758	0.193424001	0.170601428	0.018520478	0.043239046	0	34.18861771	109.569397
509804.2251	2616040.355	0	4.740234375	26.6981163	0.30663535	143.7758942	2.424553156	0.183683	69.89811707	247.7528229	131.1466827	39.01582336	5471.113281	412.8149414	81.99240875	330.8225403	268.9013977	291.8208008	318.4333191	175.1984863	1164.494751	373.6416321	137.9862213	937.9237061	119.9244461	51.31476974	440.8790894	4689.858398	6471.26416	4974.478516	0.494092643	0.195718	0.209518	0	0.244852	0.196204	0.046263345	0.134221002	0.222656384	0.156206593	0.020862406	0.037397061	0.002349696	34.86854935	109.8408051
502504.7501	2616269.295	0	4.978651524	26.58155251	0.102262862	180.3256073	2.368262529	0.031279	22.40061188	247.6266022	131.8088531	39.03675842	5467.466309	412.7410889	81.01467133	331.7264404	268.7675171	291.6850586	318.5081177	174.2718506	1190.844482	382.256073	138.217041	958.1395264	122.1964951	51.75867462	443.2111206	5368.288086	6424.412109	5094.88916	0.494408309	0	0	0.713944	0.335001	0.1864	0	0.146253094	0.211152062	0.12466114	0.021350041	0.029922139	0.001072687	35.35911179	110.2121277
488684.5638	2616584.084	0	4.920013428	25.79062271	0.281503797	206.578476	2.073408365	0.135318	50.57579803	247.1347656	132.7971954	39.24170303	5510.60498	413.4065552	79.95792389	333.4486084	268.2770386	291.1745911	318.2134399	175.1419373	1219.312866	398.0243225	139.1546783	984.3427734	125.2974243	51.67508316	447.4256592	4665.719727	6292.263184	4984.19873	0.492925227	0	0.097229	0	0	0	0.00753611	0.132699758	0.176616654	0.099974655	0.023098467	0.023101674	0.006129642	35.10530853	111.4434814
471498.2484	2616711.779	0	4.477828979	23.99872017	0.874904215	191.8374786	1.75915134	0.26278	460.3080139	247.1460724	133.714325	39.46939087	5528.524902	414.7557068	79.67917633	335.0765076	268.3218079	291.2355957	318.196991	176.2999878	1217.014771	410.478302	141.0368042	993.6251221	123.8952713	48.58449554	434.4312134	4192.229492	6020.25	4642.224121	0.491954654	0.425783	0.322596	0	0	0	0.081850536	0.096030958	0.118851237	0.108675078	0.009874594	0.029177856	0.015528427	33.63687134	112.5014496
499449.3718	2616839.836	0	4.978651524	26.32652283	0.131685138	199.8278503	2.345496416	0.122947	23.0737133	247.5912323	132.0584412	39.06555176	5474.418945	412.7929993	80.65818787	332.1347961	268.7497559	291.6401978	318.5545044	174.1710358	1198.4104	385.5402832	138.3855438	964.3868408	122.9816132	51.84154892	444.4733887	5433.182129	6386.102051	5137.634277	0.493636221	0.080014	0.103088	0	0.058331	0.065978	0	0.146048307	0.20234257	0.113240235	0.021459118	0.027657205	0.001941053	35.43840027	110.445816
476108.0767	2617076.892	0	4.541326046	24.49018097	0.768912494	193.2744141	1.605704308	0.201311	137.245697	247.0806732	133.5027161	39.38957214	5529.641113	414.8114624	79.94167328	334.8697815	268.2581177	291.1583252	318.1771851	176.2884979	1220.759521	409.2527466	140.4875336	993.68396	124.7608719	49.69094849	436.2376099	4399.565918	6089.438477	4685.122559	0.49253121	0.172052	0.165077	0	0	0	0.128113881	0.094350897	0.137721404	0.099281698	0.017493881	0.028324494	0.015221944	34.0473175	112.4231415
499081.0368	2617536.806	0	4.940112114	26.1549263	0.142360941	201.1993866	2.340386868	0.147806	23.85192871	247.629776	132.098053	39.06843948	5478.467773	412.855072	80.6252594	332.2297974	268.8157654	291.6765747	318.6233521	174.1834259	1198.029175	385.7955322	138.4317017	964.2481689	122.964592	51.86802673	443.9294739	5385.449707	6374.731934	5137.655273	0.493603349	0.138315	0.162162	0	0	0.043306	0	0.14491573	0.199541882	0.109650344	0.021433452	0.027310729	0.002554018	35.39935303	110.4872131
517633.9641	2617584.955	0	4.351676464	26.2061348	0.438320488	159.6008301	2.296499014	0.243886	132.4494019	247.8218384	130.3969879	39.00090408	5494.182617	413.1672363	83.21227264	329.9549561	269.0635071	291.8688354	318.2918091	176.8465424	1135.777344	365.070343	137.9454651	916.3822021	117.6515656	50.22490311	434.3405151	3861.499023	6389.922363	4745.405273	0.493049532	0.245483	0.245699	0.536091	0.432307	0.307058	0	0.105095766	0.192945987	0.166318581	0.019107565	0.043941624	0.000204321	34.14238358	109.6058426
515616.2865	2618135.426	0	4.412584782	26.14773369	0.467487365	155.3313599	2.345430851	0.280542	120.5258255	247.8571014	130.6013031	39.00090408	5493.894531	413.1278687	82.89054871	330.2373047	269.1204834	291.9014893	318.404541	176.4963531	1140.872559	366.581665	137.9577789	920.1733398	118.0797806	50.58637619	434.5597839	3923.593018	6418.044922	4823.149414	0.493277013	0.227467	0.319111	0.535322	0.311252	0.223904	0	0.115786307	0.205120802	0.164108187	0.020608965	0.041663859	0	34.27597427	109.6697235
477191.7303	2618493.767	0	4.455817223	24.26490402	0.759002924	188.2111206	1.571040988	0.133846	132.1588135	247.284256	133.4628143	39.33800125	5535.091309	415.0055237	80.10016632	334.9053345	268.5137939	291.3619385	318.4436646	176.2775421	1215.664551	407.8268738	140.4031982	989.3430786	124.3288193	49.78505325	432.9663696	4405.738281	6087.202637	4699.421875	0.492653221	0.20728	0.16381	0	0	0.05679	0.097550765	0.093586095	0.135770857	0.096464969	0.018684093	0.028080678	0.010369311	33.99552155	112.3545456
489650.5775	2618541.113	0	4.776873589	25.37190437	0.260203302	202.849823	2.131477594	0.136295	29.87002182	247.3892517	132.7533569	39.19611359	5511.224609	413.5594482	80.09721375	333.4622192	268.6168213	291.4338379	318.5324402	175.049942	1212.140869	396.0272217	139.1355896	978.6505737	124.5438538	51.66320419	443.1665955	4807.537109	6272.950195	5004.202637	0.492986798	0.191647	0.148236	0	0	0	0.022608332	0.12967816	0.174191311	0.098585539	0.022325309	0.02319471	0.003933187	34.95470047	111.3460007
476817.9068	2618774.234	0	4.425465107	24.15888214	0.774020553	189.2700958	1.570772767	0.133846	147.4440002	247.3331299	133.4834442	39.3358345	5536.037598	415.0611572	80.11367798	334.9474792	268.574707	291.4125671	318.5009155	176.2965698	1214.276367	407.7979736	140.4537659	988.5240479	124.1573105	49.70394135	431.90625	4388.446289	6074.955566	4689.768066	0.492691547	0.20728	0.16381	0	0	0.062082	0.10257484	0.092219479	0.134272665	0.095268346	0.018174002	0.028151257	0.012106042	33.93281555	112.3637009
494228.738	2618972.333	0	4.816280365	25.55367661	0.153598607	193.6869202	2.270655394	0.208703	30.11245346	247.5703888	132.4553528	39.12337494	5498.431641	413.2380066	80.3191452	332.9188538	268.8150024	291.6103516	318.680542	174.4551849	1203.363647	390.4163513	138.7893524	970.0131836	123.7099228	51.81971359	443.3907776	5108.30127	6319.06543	5084.434082	0.493008137	0.348623	0.261442	0	0	0	0	0.134296238	0.189330429	0.095191345	0.021812011	0.022036579	0.003269142	35.20455551	110.9126892
470438.7641	2619394.562	0	4.258719921	23.22249031	0.942534626	188.3942871	1.660608292	0.231653	449.5493469	247.5687256	133.7682648	39.41986084	5537.868652	415.1147766	79.84364319	335.2711182	268.8425293	291.6671143	318.7073364	176.379715	1203.904541	408.2929382	141.2221222	984.0720215	122.4290924	48.07788086	427.943573	4037.588379	5942.589844	4583.450195	0.491901666	0.232941	0.249152	0	0	0.06117	0	0.09495689	0.10759715	0.099057131	0.008745336	0.030878158	0.017929202	33.29857254	112.4481964
515499.5417	2619900.054	0	4.378610611	25.75938225	0.536956608	155.6294708	2.346838713	0.267396	137.397934	247.9531708	130.6497955	39.00090408	5501.79248	413.290863	82.87342834	330.4174194	269.2991638	291.9840698	318.5565796	176.4619904	1139.682861	366.2841492	137.9769897	919.1517334	117.9804306	50.55714798	432.4465332	3759.743896	6417.841797	4803.514648	0.493325055	0.218874	0.24654	0	0	0.148811	0	0.117758915	0.20234257	0.162648499	0.020666711	0.041898053	0.002400776	34.2338295	109.7109985
487504.3263	2619926.239	0	4.61813736	24.88449478	0.398886442	201.280838	1.958881855	0.148724	24.60869408	247.5366821	132.8995361	39.19514465	5523.399414	413.9624329	80.14076233	333.8216858	268.8200378	291.586792	318.7436829	175.4378204	1209.504517	397.7332153	139.3772736	978.0916138	124.2780914	51.34137344	438.8598938	4661.782227	6217.15625	4938.54541	0.493220329	0.205636	0.159544	0	0	0	0.088549301	0.121574573	0.161230505	0.096618965	0.022338143	0.025780456	0.003677785	34.69652557	111.552803
472156.2971	2620014.313	0	4.230612278	23.28414917	0.910353959	188.3566132	1.603434086	0.226259	323.6619568	247.6413727	133.7084351	39.37643433	5540.153809	415.2293396	79.9861145	335.2432251	268.9384155	291.7347412	318.8218079	176.4318085	1203.487793	407.7881775	141.0363007	982.9069214	122.6221161	48.50621414	426.4911499	4126.135742	5952.186035	4596.762695	0.492177814	0.150516	0.221577	0	0	0	0.053799454	0.094430305	0.112396501	0.094277032	0.010631711	0.02997347	0.016396793	33.40155792	112.4390106
515997.5874	2620660.958	0	4.344547272	25.57659531	0.565817058	159.3018494	2.339618206	0.201115	160.1402588	247.9923553	130.6132355	39.00090408	5506.020508	413.39328	82.96876526	330.4244995	269.3788452	292.0158997	318.6025696	176.570816	1137.297241	365.5804138	137.9751129	917.2849731	117.7913666	50.44618988	431.0924072	3670.891357	6410.583496	4768.271484	0.493272752	0.21594	0.211866	0	0	0	0	0.116103932	0.196677029	0.164079323	0.020544803	0.041628569	0.001685651	34.16600037	109.7096329
485259.064	2620975.228	0	4.472765923	24.43959618	0.564284623	202.7465057	1.746440053	0.235627	53.45586395	247.667923	133.0455933	39.20070648	5535.598633	414.4017029	80.21942902	334.1822815	268.9941711	291.7237549	318.9225464	175.7737427	1206.87439	399.501709	139.6247559	977.664917	123.9689636	50.9445076	434.5880737	4539.07373	6175.539551	4879.308105	0.493169367	0.308252	0.267291	0	0	0	0.060707558	0.115978554	0.15002133	0.095322885	0.022142448	0.026637023	0.007917454	34.45727539	111.7689285
516320.4206	2621829.47	0	4.304656029	25.32902527	0.620830595	162.4306946	2.317615747	0.198651	181.7966766	248.0559387	130.5998383	39.00090408	5511.940918	413.513916	83.03152466	330.4823914	269.4987488	292.0696716	318.6882019	176.6357117	1135.100708	364.9322205	137.9750061	915.5075073	117.6186447	50.35411072	429.1799316	3556.873291	6395.61377	4736.615234	0.493323416	0.203989	0.160346	0	0	0	0	0.115828097	0.187918857	0.167425394	0.020368356	0.040374193	0.001838893	34.1019249	109.7230301
521408.1695	2621905.908	0	4.154872417	25.17191315	0.588394523	152.8181152	1.983858943	0.127859	174.4377594	248.0048218	130.0888367	39.00043488	5513.831543	413.6607361	83.78326416	329.8774719	269.4789429	292.0075684	318.4737549	177.2343445	1123.56311	361.5870667	137.9875946	906.727478	116.596077	49.4508934	426.9413147	3355.101807	6312.056641	4501.317871	0.493149966	0.180773	0.150052	0	0	0.102521	0	0.101606086	0.159960091	0.171695396	0.01686188	0.045388486	0.004699392	33.84944916	109.5887451
505933.0447	2622147.337	0	4.567635536	25.27212906	0.413035691	165.1520081	2.315145493	0.229539	41.40732956	248.1464996	131.5669708	39.01195145	5496.172363	413.2871399	81.58047485	331.706665	269.5629578	292.1823425	319.1157532	174.7214355	1167.727173	375.8868713	138.2461548	940.2810669	120.165184	51.67422867	433.1771545	4732.487793	6393.28418	5008.146484	0.493905574	0.107243	0.252453	0	0	0	0.038099226	0.127254188	0.200408071	0.135847852	0.021362873	0.026425287	0.004086428	34.78141403	110.0942459
475708.178	2622415.347	0	4.138790607	23.15852356	0.896715522	183.3165283	1.495986819	0.115821	234.7933807	247.9398041	133.5688934	39.26704407	5549.442871	415.5638733	80.33812714	335.2257385	269.3217163	292.0189514	319.223999	176.405838	1197.734253	405.0185852	140.6828918	976.6516113	122.4193573	49.17779541	421.4142456	4171.49707	5971.677734	4601.305176	0.49269256	0.131988	0.120328	0.640438	0.338726	0.254181	0.09022399	0.09225709	0.116457976	0.085124269	0.015001171	0.028911581	0.008428258	33.506073	112.3241577
518758.7126	2622545.895	0	4.211865425	25.13139153	0.61066556	158.263382	2.157532215	0.213113	210.847229	248.0579529	130.3681793	39.00090408	5517.504883	413.6363831	83.384758	330.2516174	269.5485535	292.0584717	318.6319885	177.0185089	1128.542603	362.9529419	137.9662476	910.3989258	117.0539703	49.91078949	426.8902893	3377.307373	6354.205078	4630.951172	0.493199438	0.058844	0.209324	0	0	0	0	0.108326331	0.172734827	0.172949776	0.019367423	0.043550234	0.002809419	33.94965744	109.6778336
519323.0194	2622671.056	0	4.190504074	25.09821892	0.606119454	160.699707	2.118739843	0.203951	210.3662415	248.0561066	130.3052826	39.00090408	5518.333496	413.6566772	83.47369385	330.1829834	269.5550842	292.0547485	318.6116333	177.0826721	1127.087524	362.52771	137.9694672	909.2830811	116.9256973	49.79748917	426.534729	3346.976807	6343.561523	4598.749512	0.493296981	0.130742	0.193686	0	0	0	0	0.106901206	0.168856204	0.172818244	0.018767504	0.044342641	0.002809419	33.91989517	109.6603088
500432.7273	2622965.702	0	4.571078777	24.91692162	0.257904679	180.4696045	2.259632111	0.141538	34.83248138	248.1313629	132.0330811	39.02697372	5503.882813	413.4379578	81.00006104	332.4378967	269.5666199	292.166748	319.2644348	174.3946991	1179.775146	381.4578857	138.5245819	950.4672852	121.3528061	51.88816071	434.347229	5145.240723	6339.886719	5042.328613	0.493333876	0.17997	0.152076	0	0	0	0.134603307	0.130371913	0.194043159	0.107173681	0.021362873	0.026425287	0.001583491	34.92865372	110.4502792
502663.2709	2623343.976	0	4.53720665	24.91841507	0.314246297	168.2878113	2.273443699	0.17048	44.72049713	248.2086487	131.861618	39.01517487	5502.921387	413.4267578	81.23790741	332.1888428	269.6651917	292.2400208	319.2979431	174.5029602	1173.753174	378.8610535	138.4167175	945.3827515	120.7633362	51.82844925	432.4399719	5009.442871	6346.522461	5021.598633	0.493331611	0.252168	0.202732	0	0	0	0.149675533	0.127889439	0.193273216	0.116313614	0.021362873	0.027336394	0.005720999	34.85150528	110.3083572
487538.189	2623550.511	0	4.340173244	24.02686882	0.617254913	206.5059509	1.876571298	0.26202	50.64409637	247.9988709	132.9307556	39.1365242	5537.202148	414.4431152	80.3817749	334.0613403	269.4398193	292.0525513	319.3192444	175.5773468	1195.968262	395.1128845	139.4949341	968.1563721	123.0107117	51.03261566	430.5239258	4554.777344	6161.743164	4932.192871	0.493456215	0.208353	0.254653	0	0.022316	0.233813	0.078291819	0.110913292	0.147230268	0.090786599	0.021577818	0.026864801	0.007610972	34.38299179	111.5461044
477205.0387	2623907.436	0	4.072462559	22.98709297	0.918628991	191.7927246	1.482869506	0.092643	218.2382507	248.1216583	133.5047455	39.22187805	5557.345215	415.7138672	80.5018158	335.2120667	269.5664978	292.1960144	319.4540405	176.3815765	1192.849854	402.9433899	140.5515137	972.0241699	122.0735245	49.34439087	418.5099487	4122.617676	5966.803223	4606.430664	0.492987067	0.070432	0.096917	0	0.218199	0.20444	0.010885493	0.093402207	0.113724656	0.083626077	0.016172135	0.028533023	0.012361445	33.51447678	112.2405319
474113.2717	2624338.849	0	3.98396945	22.53633118	0.944679976	188.4464264	1.520394921	0.018635	244.8988647	248.2607117	133.6483917	39.24857712	5556.347656	415.8165588	80.41777039	335.3988037	269.724884	292.3448181	319.5910339	176.4851379	1187.78894	403.2229004	140.9027405	969.5119019	121.2887268	48.55685806	415.7266846	4012.484863	5878.770996	4557.055176	0.492637962	0	0	0.791423	0.375727	0.2481	0.00523341	0.086723752	0.104366571	0.075294584	0.011481863	0.029181063	0.009603105	33.22095108	112.3097763
503391.1292	2624341.015	0	4.471962452	24.73122025	0.358890533	162.7499084	2.273443699	0.205273	53.43750381	248.3023987	131.811142	39.00989151	5507.275391	413.5596924	81.37417603	332.1855164	269.8052063	292.3261108	319.401001	174.611908	1169.503052	377.5456848	138.402832	942.0253906	120.4176483	51.74816513	430.3937988	4865.82666	6328.995117	4979.605469	0.493043303	0.28623	0.223339	0	0	0	0.16830647	0.128741995	0.189885437	0.119172052	0.021362873	0.028452819	0.006027481	34.75635529	110.2846375
475466.862	2625031.798	0	3.960746288	22.53540611	0.946518898	193.2216644	1.498941541	0.030776	213.5935364	248.3352509	133.5939636	39.21793365	5560.562988	415.8922729	80.52626038	335.3660278	269.8267517	292.4135742	319.6906738	176.4753265	1186.50769	402.1920166	140.7721558	967.8430786	121.282753	48.79151154	414.4194946	4013.266846	5894.107422	4572.837891	0.492716312	0	0	0	0.194043	0.227883	0.001046682	0.086376876	0.103766657	0.076375723	0.01257904	0.02918748	0.010420391	33.28974533	112.2691879
518382.1769	2625142.397	0	4.110453606	24.65521622	0.691934407	161.8700562	2.133517981	0.27355	264.8101501	248.2383728	130.4553223	39.00090408	5527.79248	413.8575134	83.33544922	330.5220642	269.8489685	292.2154236	318.8942871	176.9429626	1126.95166	362.3894959	137.9648438	908.8900757	116.9517822	49.92786026	423.244751	3216.730957	6311.549316	4595.98584	0.493441373	0.207196	0.241221	0	0	0	0	0.114331923	0.161753431	0.169934139	0.019383464	0.045478314	0.005516678	33.91691208	109.744751
483390.0111	2625710.789	0	4.084539413	23.18483925	0.920876563	192.6347046	1.579977155	0.286534	146.9288788	248.2720947	133.1879578	39.13531113	5558.90332	415.3612671	80.63976288	334.7214966	269.8007202	292.3330078	319.6602173	176.0540314	1188.914185	397.0350037	139.9526215	965.1519775	122.1214828	50.2170639	421.1611023	4141.228516	6052.342773	4774.731934	0.493333071	0.385898	0.35075	0	0	0	0.091689348	0.102170289	0.129117221	0.087466195	0.019479707	0.027115034	0.014047096	33.88925552	111.8707504
499853.6826	2625896.285	0	4.395508289	24.26699638	0.361444563	183.4040833	2.229491711	0.074929	37.09500504	248.3775482	132.1066132	39.0162735	5522.390137	413.8495789	81.11760712	332.7319641	269.9486084	292.4008179	319.6021118	174.6025848	1171.796387	380.1427307	138.6282349	944.730896	120.8297729	51.7158432	429.0483093	4979.437012	6271.947266	4971.509766	0.492651641	0	0.017957	0	0	0	0.124345824	0.122247435	0.180097461	0.102056727	0.021362873	0.031231051	0.003166982	34.68424606	110.5295334
516109.4392	2625958.871	0	4.143012047	24.54516792	0.773101091	166.5213013	2.285574436	0.360034	227.3005981	248.325592	130.6924133	39.00090408	5530.078613	413.930603	83.04658508	330.8840027	269.9665222	292.3018799	319.0804749	176.6171875	1131.204468	363.7559509	137.983963	912.0736084	117.3596802	50.26638031	422.8186951	3315.255859	6319.481934	4666.162109	0.493682534	0.245368	0.407594	0	0	0	0	0.118924931	0.164704904	0.166504651	0.020118123	0.043380205	0.006793687	34.01635742	109.8173294
517176.044	2626104.596	0	4.099536896	24.49918747	0.745160162	165.0370483	2.200883627	0.351721	244.208725	248.3262939	130.5953217	39.00090408	5531.471191	413.9514465	83.18525696	330.7661743	269.977478	292.2981262	319.0507813	176.7928467	1128.656494	362.9206238	137.9703674	910.0755615	117.1316452	50.09006119	422.15802	3253.075439	6304.885254	4628.853516	0.493580818	0.355034	0.370085	0	0	0	0	0.116931424	0.161727771	0.166963413	0.019973757	0.045548894	0.007049088	33.95961761	109.7945023
476964.4625	2626229.021	0	3.908969164	22.4546032	0.955049276	185.7538147	1.486701965	0	211.050415	248.4482574	133.52742	39.17945862	5565.619141	415.9998779	80.66422272	335.3356628	269.9900208	292.5204773	319.8427734	176.4503021	1183.730347	400.3863831	140.6361084	964.7133789	121.121994	48.99340439	412.7519836	3970.629883	5894.52832	4594.390137	0.492898017	0	0	0	0	0	0.001256018	0.087317213	0.10116487	0.077915616	0.013701882	0.028090302	0.010062829	33.34040451	112.1998367
511013.6852	2626355.248	0	4.256959915	24.46295357	0.752822161	156.2631378	2.324643135	0.329722	179.2196655	248.4212036	131.1666718	39.00090408	5527.009766	413.9322205	82.41563416	331.5166016	270.063324	292.4062805	319.3485413	175.6563263	1143.399902	368.1494751	138.1071777	921.5539551	118.3971863	50.94674683	423.5220337	3847.355713	6323.844238	4784.703613	0.493377388	0.341729	0.374236	0	0	0	0.150722206	0.120362595	0.170925453	0.153383449	0.021324376	0.037948858	0.00725341	34.32276917	109.9844437
512101.0928	2626527.736	0	4.223240852	24.43553352	0.778004825	154.7470398	2.331807852	0.363379	188.3579102	248.4221954	131.0740662	39.00090408	5529.482422	413.9676819	82.5539856	331.4136963	270.0801086	292.4007568	319.3210754	175.8508606	1140.253174	367.0027466	138.0743256	919.0927734	118.150116	50.79071426	422.8667908	3693.354736	6320.855469	4752.231445	0.493344605	0.409183	0.348899	0	0	0	0.12664853	0.118695065	0.168804884	0.155670837	0.02123455	0.038584065	0.007508812	34.24104309	109.9536285
508580.9253	2626675.487	0	4.288944244	24.38429832	0.643152654	155.3317566	2.297302485	0.314046	139.3336945	248.4645691	131.3792114	39.00246048	5526.280273	413.9416199	82.13900757	331.8026123	270.104248	292.4556885	319.4743958	175.2981567	1149.655884	370.5738831	138.1992493	926.4213257	118.8874664	51.2274971	423.6713867	4153.334473	6311.288574	4828.127441	0.492941409	0.323596	0.321528	0	0	0.051088	0.168097138	0.119334497	0.172943354	0.14494288	0.02152328	0.036152307	0.00730449	34.46424103	110.076973
485800.0332	2626903.853	0	4.063114643	23.15151596	0.829493821	186.6891785	1.676269412	0.237272	97.59965515	248.4023285	133.0550385	39.10977554	5555.825684	415.1769409	80.67552948	334.5014343	269.9897461	292.4542542	319.8121033	175.9136047	1184.470459	393.7166138	139.7455444	960.2421875	121.8279419	50.4972496	421.3066406	4350.770996	6052.880371	4858.251465	0.493440121	0.328757	0.27797	0.355323	0.313846	0.281631	0.160351679	0.101071142	0.129110798	0.086786076	0.020102082	0.026787804	0.010420391	33.9764595	111.6711578
500145.3835	2627207.812	0	4.326591492	24.025877	0.40266639	185.785202	2.210692406	0.078404	35.82283783	248.5024872	132.0996704	39.01194382	5528.344727	413.9983215	81.2106781	332.7876282	270.12677	292.518158	319.7512817	174.7179718	1167.967041	379.099823	138.6402893	941.7741089	120.5155945	51.59572601	426.102417	4907.069336	6236.257813	4940.534668	0.492830783	0	0	0	0	0.024088	0.097132094	0.1199781	0.172391564	0.101979733	0.021462325	0.033223294	0.003320223	34.5921669	110.5306091
494518.0652	2627257.498	0	4.23863411	23.70924759	0.489962697	188.7523041	2.200948	0.057058	35.11817169	248.4560089	132.5102081	39.04030991	5531.272461	414.2581177	80.82727814	333.4308167	270.0702515	292.4717712	319.7976685	174.9224701	1176.338135	384.8534546	139.018219	949.9213257	121.2969589	51.43927765	426.1100464	4867.450684	6172.565918	4985.304199	0.49272567	0	0.00755	0	0	0	0.060498219	0.107640937	0.155622706	0.092535026	0.021362873	0.02573875	0.006385044	34.43128586	110.925827
502197.5085	2627415.765	0	4.313455582	24.06027031	0.396025956	167.807312	2.221324444	0.168464	46.78091812	248.5563812	131.9365234	39.00623322	5529.322754	414.0160828	81.44048309	332.575592	270.1971741	292.5648499	319.7652283	174.7947083	1163.188599	376.7369995	138.5226898	937.6322632	120.0829697	51.56611252	424.7803955	4794.858398	6243.709473	4901.306152	0.492563099	0	0.128563	0	0	0.117821	0.148838177	0.120040789	0.171156436	0.109509192	0.021680478	0.032581672	0.003575624	34.57646179	110.4085083
490701.9859	2627879.062	0	4.131814957	23.34116745	0.627266705	192.9462891	2.004614353	0.12222	73.69277954	248.5081635	132.7596283	39.06969452	5542.271484	414.6789551	80.74227142	333.936676	270.1445313	292.5333862	319.9072876	175.4180298	1178.108887	388.2153931	139.3311615	952.9648438	121.428299	51.03443527	423.1278687	4714.703613	6102.894531	4955.809082	0.493206114	0.182938	0.145651	0	0	0.110339	0.129997909	0.100807853	0.14089103	0.088656411	0.021253798	0.026014648	0.007202329	34.2033577	111.2386169
518360.8401	2628194.023	0	3.947674513	24.0987587	0.745568752	167.420517	2.072159052	0.299203	240.5186005	248.4719849	130.5172424	39.00090408	5540.560547	414.1439514	83.34793854	330.7960205	270.2331848	292.4208679	319.2194824	176.9580994	1124.17041	361.3528748	137.9463959	906.0891113	116.7705841	49.80345535	418.5027161	3220.725586	6248.348145	4534.27832	0.493240833	0.387124	0.303253	0	0	0.090142	0	0.109876834	0.152937517	0.161557734	0.01966257	0.044259228	0.007151249	33.86347198	109.7977753
493923.8264	2628420.615	0	4.16353178	23.4381485	0.54564029	192.2342834	2.152635574	0.101865	43.34672546	248.594162	132.5618744	39.04004669	5537.109375	414.4634705	80.88298798	333.5804749	270.2581787	292.6065369	319.9701843	175.1193237	1173.183472	384.5655212	139.0916443	947.8063354	121.0497131	51.24986649	423.3257751	4872.67041	6109.333008	4968.193359	0.49274376	0.054672	0.102717	0	0	0	0.08980532	0.101610266	0.147955298	0.090847552	0.021314751	0.026993126	0.006282883	34.30949402	110.9793243
482633.1819	2628496.687	0	3.87122035	22.54440117	0.915104449	179.4594269	1.529934168	0.189883	187.5030823	248.605423	133.2404022	39.10730362	5570.399902	415.8522034	80.87338257	334.9788208	270.2542725	292.6668396	320.0583496	176.2427063	1179.004272	394.5999756	140.0973969	957.5925903	121.0552139	49.80086899	413.583313	3995.220215	5948.019043	4744.524902	0.493660271	0.216606	0.174625	0	0	0	0.210592419	0.09231142	0.115556493	0.082291499	0.018786753	0.02732677	0.013434132	33.6067009	111.8784332
488683.913	2628807.582	0	4.015954018	23.01698685	0.757674813	184.5672455	1.806883931	0.143592	85.19180298	248.6085815	132.8903046	39.07723236	5553.657715	415.0445557	80.79308319	334.2514648	270.2828064	292.6420593	320.0458984	175.7108459	1176.407104	389.2922363	139.5322723	952.5608521	121.2121735	50.68854523	419.4690552	4593.932129	6036.01123	4911.981445	0.493337721	0.211131	0.162591	0	0.09602	0.34059	0.270043969	0.096097827	0.132235512	0.087257668	0.020310611	0.026861591	0.009705266	34.00609589	111.4159012
497585.9995	2628909.71	0	4.192442417	23.55095291	0.442917705	196.7820282	2.1886518	0	37.24496078	248.6705627	132.3053589	39.01662064	5534.410156	414.3274536	81.13130188	333.1961365	270.3664246	292.6765442	320.0002747	174.9434967	1167.430664	380.4884338	138.8383179	941.9868774	120.5037994	51.35741043	422.140686	4888.125488	6135.11084	4936.592285	0.492683232	0	0	0	0	0	0.027423069	0.107235543	0.156071842	0.097610272	0.021507239	0.032831904	0.005312356	34.38545227	110.7145996
515201.7091	2629328.19	0	3.977236032	23.94885635	0.845941663	161.9818115	2.264825583	0.31941	218.0026398	248.5745239	130.8329468	39.00090408	5543.655273	414.3117065	83.02257538	331.2891541	270.3795776	292.517395	319.4522095	176.5393372	1129.638306	363.1615295	137.9869995	910.1636353	117.3008881	50.19602966	417.3502502	3330.161133	6242.980469	4600.558594	0.492666185	0.493424	0.384389	0	0.254078	0.191909	0	0.111816011	0.15977402	0.151089638	0.020313818	0.037804492	0.008530418	33.98020935	109.9135284
506028.5677	2629922.828	0	4.167102337	23.73083878	0.424375534	164.3942108	2.252437353	0.198709	78.38392639	248.7550354	131.6403961	39.0025444	5534.904297	414.4187012	82.04671478	332.3719788	270.5335083	292.7315063	319.9270325	175.2520447	1150.38623	371.6170044	138.3438721	927.0197754	118.9776382	51.06844711	417.9388123	4363.306641	6190.161133	4775.275879	0.492356092	0.200344	0.153511	0.565897	0.315276	0.254768	0.093364038	0.115100905	0.156235456	0.124827966	0.021850508	0.03727515	0.005567758	34.38476181	110.2592239
488229.0312	2630105.898	0	3.915230989	22.72679329	0.813454568	176.4291382	1.731920719	0.16519	90.17182922	248.7642822	132.9233398	39.06509018	5561.431641	415.3140259	80.91143036	334.4025879	270.493042	292.7930908	320.2304382	175.8648224	1172.016724	388.3552551	139.6001129	949.2652588	120.801918	50.44445419	415.9081421	4554.973145	5961.950684	4884.250488	0.493533194	0.166433	0.150505	0.205878	0.277811	0.223231	0.39606449	0.090760916	0.127218008	0.082875371	0.019630488	0.026396414	0.010164989	33.87681198	111.4435654
494094.2201	2630437.649	0	4.040796757	23.05948448	0.643663466	194.3714447	2.074678898	0.118351	86.49024963	248.8332367	132.5674744	39.03425598	5545.800293	414.7504883	81.04521942	333.7052612	270.5907898	292.8382568	320.2525635	175.3607788	1166.655273	382.6926575	139.129837	942.6190796	120.5066376	50.98446274	418.4405518	4878.813965	5970.911621	4941.92041	0.49226281	0.182563	0.143504	0	0	0	0.096294746	0.093991481	0.137583449	0.089487307	0.021058103	0.029373551	0.006129642	34.14584351	110.974678
515722.8686	2630595.37	0	3.884687424	23.72870445	0.857128263	159.8526001	2.189399242	0.295342	226.1823883	248.6732788	130.8088379	39.00090408	5548.277344	414.4491272	83.10777283	331.3413696	270.5462036	292.6039734	319.5741577	176.6397247	1127.219849	362.2512207	137.9641266	907.982605	117.1165695	50.04513168	415.0164185	3312.320313	6199.970703	4551.428711	0.492329985	0.350569	0.34341	0.63394	0.33853	0.230891	0.000628009	0.106311932	0.154968262	0.146110639	0.019787686	0.039414968	0.010011748	33.91891098	109.9191971
509143.7702	2630648.06	0	4.067233562	23.68168449	0.564540029	158.4669495	2.300418615	0.148176	140.4851379	248.7769775	131.3876648	39.00090408	5539.382813	414.5353394	82.42607117	332.1092529	270.605896	292.7271118	319.8684998	175.6334381	1142.30127	368.1655579	138.188858	920.2669678	118.3178177	50.71649933	415.8598328	4044.606934	6187.328125	4670.755371	0.492223442	0	0.10248	0.271284	0.302094	0.237117	0.150094196	0.117687866	0.155850485	0.131943569	0.021728599	0.038478196	0.006793687	34.23666	110.15242
505869.2462	2631000.768	0	4.101130962	23.54323387	0.409613311	166.3043823	2.265102863	0.123635	68.68597412	248.8490753	131.6707916	39.0025444	5538.213379	414.5775757	82.09387207	332.4837036	270.6746521	292.8172302	320.0520935	175.3504181	1148.966919	371.2142334	138.3549805	925.8004761	118.8692398	50.94070816	415.7783508	4448.569336	6148.013184	4741.686035	0.491972625	0.194188	0.150403	0	0.309143	0.266858	0.07891982	0.113366514	0.150881112	0.119534567	0.021998081	0.037194949	0.004290749	34.3164444	110.2928162
503630.0106	2631078.827	0	4.110147476	23.44367981	0.364253968	176.7848663	2.240257025	0.13346	42.54989243	248.8864594	131.8601379	39.0025444	5538.275391	414.5729065	81.84822845	332.7246704	270.7054443	292.8669434	320.1498108	175.2341919	1153.181274	373.2745667	138.4801636	929.3410034	119.2390442	51.04532242	416.2295532	4672.307129	6108.073242	4791.228516	0.491998881	0.198202	0.157299	0	0.211487	0.17745	0.028260414	0.109968781	0.148022681	0.108315766	0.021876173	0.036466703	0.003524544	34.31045151	110.4022903
484749.3364	2631141.14	0	3.749352694	22.24562263	0.859222531	169.4389191	1.587872982	0.149345	134.9762421	248.8883209	133.1284943	39.07622147	5575.305176	415.9473572	81.04102325	334.9063416	270.6490173	292.9250793	320.3870239	176.292572	1169.869385	389.9122314	139.9312286	948.9165649	120.3394699	49.80098343	409.8001709	4357.568359	5894.472168	4783.993652	0.493920863	0.16943	0.139669	0	0	0.176796	0.384969652	0.081717007	0.117991462	0.079702541	0.0179366	0.026800638	0.011799561	33.57515717	111.6813278
500067.2522	2631821.627	0	4.034432888	23.16179848	0.407570094	192.9455414	2.234016418	0.067271	40.05332184	248.9784546	132.1527863	39.0025444	5543.373535	414.7041016	81.55666351	333.1474304	270.813446	292.9629211	320.3269959	175.3227081	1157.204834	376.1499329	138.7090607	933.1307373	119.6261749	51.03073883	415.1507263	4903.39502	5974.648926	4853.946289	0.492173225	0	0	0	0	0.036358	0	0.099992894	0.141580775	0.095412709	0.0218473	0.036858097	0.00439291	34.20927429	110.6013031
499820.6058	2632029.895	0	4.012510777	23.10284042	0.422332317	193.0091705	2.23166275	0.025655	41.04030609	249.0077362	132.1767883	39.0025444	5544.503418	414.7542114	81.55600739	333.1982117	270.8539429	292.9909058	320.3662415	175.3811493	1156.903687	376.1995239	138.7293549	932.9310913	119.6119232	50.99341202	414.5983276	4919.808105	5945.854004	4855.928223	0.492180258	0	0	0	0	0.007083	0	0.098480001	0.13893728	0.094447061	0.0218473	0.036803558	0.00439291	34.18647003	110.6206589
511133.6543	2632298.943	0	3.913113832	23.441082	0.632885516	158.1287842	2.303443432	0.092927	149.2358093	248.8812714	131.2455139	39.00090408	5545.798828	414.7420044	82.69768524	332.044342	270.8035584	292.8041992	319.9569092	176.0799866	1135.692749	365.4961548	138.0965271	914.6120605	117.8065948	50.38487244	412.3763733	3877.54834	6142.299805	4576.27002	0.491598487	0	0.034785	0	0.157175	0.174177	0.157839641	0.110629104	0.154663488	0.12520653	0.020634631	0.041548368	0.008275016	34.07251358	110.1177368
