# Supplementary material for: Multi-scale habitat modelling and predicting change in the distribution of tiger and leopard using random forest algorithm
Source: Sci Rep. 2020 Jul 10;10:11473. doi: 10.1038/s41598-020-68167-z (PMC7351791; doi:10.1038/s41598-020-68167-z)
Supplement: Supplementary file 2 — Supplementary Information 2. [file 41598_2020_68167_MOESM2_ESM.csv]

x	y	PA	agri24500	aspect28000	bio1_24500	bio10_28000	bio11_21000	bio12_24500	bio13_3500	bio14_10500	bio15_28000	bio16_28000	bio17_28000	bio18_7000	bio19_17500	bio2_24500	bio3_24500	bio4_21000	bio5_7000	bio6_14000	bio7_7000	bio8_24500	bio9_24500	degraded24500	drydec28000	elevation24500	Farmland10500	grassland21000	hump21000	moistdec14000	ndvisum14000	ndviwet10500	ndviwin17500	ruggedness17500	sal21000	salmix21000	scrub21000	settlement28000	slope14000
505449.8557	2588754.832	0	0.325548202	173.6872864	243.5478973	312.3572083	174.8290253	1209.762451	382.806366	4.318927288	136.9617767	136.9617767	33.03310776	125.2797699	44.59241104	130.5948944	39.32699585	5350.095215	412.7070923	82.15146637	329.7301331	263.4098206	260.559967	0.025414059	0.082451902	519.7297363	0.323892117	0.010396766	117.0644836	0.231555998	4491.161621	6138.15918	4771.546875	0.491165966	0.17883119	0.015351387	0.049835317	0.006977662	2.525058985
509233.0104	2589079.727	0	0.30095458	173.4354706	244.3314209	313.0097961	175.4064636	1192.603638	376.9396973	4.149694443	136.9063263	136.9063263	32.70616531	123.2824707	44.94719696	130.2989807	39.249897	5348.532227	412.2155457	82.48227692	328.9252319	264.2004089	259.1919556	0.029869147	0.07462088	506.241333	0.208881468	0.011031684	106.0269165	0.299860984	4664.51416	6297.984375	4861.475098	0.490723878	0.212770909	0.014523727	0.064517774	0.006865378	2.77178812
501574.0459	2590616.414	0	0.369525105	175.0635986	243.7019959	312.5802002	174.7104797	1222.180664	388.1934204	4.620375633	137.1642303	137.1642303	32.91949081	126.3863754	44.7546196	131.0958862	39.38658142	5367.712402	412.9286804	81.65867615	330.5295105	263.6824341	268.5475464	0.02237156	0.095024526	516.0011597	0.414857358	0.01177431	128.9732819	0.188221335	4378.370117	5968.342773	4757.598145	0.492435664	0.132289499	0.013293576	0.040362582	0.007227895	1.973367214
517990.969	2592232.475	0	0.24515143	174.0099335	246.0812378	315.0618896	176.5330505	1155.35022	365.1538696	3.733350039	137.1121826	137.1121826	31.43769646	118.2509079	46.31706619	129.6051025	39.08166504	5354.19873	411.578125	83.95516205	327.3805847	266.0916138	262.5104675	0.028648805	0.068493374	473.5341187	0.039740101	0.013123509	83.84500122	0.340594023	4948.642578	6646.997559	4980.341797	0.490858942	0.221705094	0.009971599	0.10281121	0.011850797	2.825293064
503161.0853	2592397.826	0	0.354123086	174.3714447	244.3508911	313.3952332	175.1420593	1213.130493	385.5748291	4.63202095	137.1879425	137.1879425	32.54823303	125.0683441	45.34529495	131.0749054	39.33227539	5378.056641	412.9172363	81.84069061	330.4713745	264.4118958	271.789032	0.022981733	0.09354879	503.6725159	0.347113878	0.01223916	118.4296722	0.23159425	4528.751953	6136.438965	4810.202637	0.49295783	0.146206647	0.011830999	0.041020177	0.006958413	1.968787193
491445.8318	2593239.143	0	0.45309487	179.2234039	243.6670532	312.9459839	174.1313171	1253.56897	404.9376221	5.624356747	137.9490509	137.9490509	32.29163361	132.712677	45.56355286	132.1658783	39.56678772	5394.663574	411.3443909	79.51009369	331.6624756	263.8381348	281.9459229	0.022856355	0.125254646	511.7865906	0.521540165	0.011632587	159.9020996	0.170379907	4325.98291	5830.088867	4695.628906	0.492881298	0.080968931	0.013560014	0.015079279	0.008007469	2.195928812
493999.7932	2593774.864	0	0.43438977	179.2075806	243.9610748	313.2716675	174.5092621	1244.151855	400.9562378	5.480907917	137.7606049	137.7606049	32.26656723	130.3306427	45.71533585	131.9834595	39.5046196	5397.577637	412.208252	80.04521942	331.7190552	264.1404419	281.3047485	0.021385256	0.121680796	506.9481812	0.507561386	0.012448909	152.8936462	0.189853728	4386.138672	5863.524902	4725.012695	0.493234128	0.086212665	0.013174528	0.021927314	0.007721946	2.054855585
514796.2094	2593880.822	0	0.257967055	173.0635834	246.0365143	315.2178955	176.3794708	1164.896851	368.8605957	4.030382633	137.1647797	137.1647797	31.47720528	119.161972	46.60762024	130.0415649	39.11302948	5369.777344	412.6419373	83.42919922	328.5684814	266.1267395	268.7918396	0.029141957	0.071585998	472.9784241	0.07165572	0.011899025	86.8147049	0.353015453	4983.847168	6630.075684	5087.041504	0.490980148	0.213383138	0.012278842	0.083899751	0.008819123	2.632279873
515915.3926	2594512.371	0	0.248261213	173.4815674	246.1594238	315.4260254	176.5112762	1160.838989	367.4542542	3.993616819	137.211441	137.211441	31.27190781	118.632988	46.76498795	129.943161	39.09266663	5371.717285	412.5317383	83.61102295	328.3884583	266.2769165	269.5749207	0.028945532	0.070540152	470.5103149	0.060445216	0.01249426	84.13816071	0.363064796	4988.525391	6658.242676	5076.693848	0.490832925	0.217084944	0.011445513	0.086960956	0.009601904	2.629743099
497187.4333	2594618.02	0	0.406250626	178.3378448	244.3775024	313.6714783	174.99617	1231.690674	395.163269	5.259145737	137.5627136	137.5627136	32.16995621	127.9462662	45.92511368	131.747467	39.42584229	5401.053223	412.5368958	80.63079071	331.4453735	264.5695496	280.9118042	0.020424027	0.113949232	500.2547302	0.43780458	0.012420565	140.481308	0.216673255	4472.439941	5991.312012	4786.346191	0.493316501	0.106150195	0.012477254	0.025022535	0.007654575	1.877475619
503413.0507	2594921.48	0	0.351087511	174.4577637	244.9673004	314.3096619	175.5279388	1208.144043	384.8543091	4.78212738	137.2887115	137.2887115	32.04487991	124.3648148	46.09820938	131.2011108	39.29696274	5394.939453	412.6263428	81.68408203	330.5708618	265.1457214	277.7838135	0.02327846	0.097225294	491.2559204	0.30126518	0.01285707	114.0692673	0.261959106	4653.105469	6310.345215	4904.429688	0.492975175	0.145010516	0.009387702	0.035436306	0.006849337	1.922230601
500003.4833	2594957.251	0	0.38457197	176.4617767	244.6499329	313.9749756	175.3420715	1220.947144	390.0889587	5.043560982	137.4197693	137.4197693	32.11180115	126.1896591	46.17589188	131.505249	39.36576462	5400.573242	412.6287537	81.13405609	331.1040955	264.8395691	280.0393066	0.020189989	0.109258957	496.3341675	0.376604348	0.012743692	129.6654816	0.229030907	4551.676758	6177.84082	4843.430176	0.49381724	0.11802654	0.010986332	0.029404595	0.007295266	1.78702867
514291.1317	2594978.181	0	0.259248644	173.2225952	246.1090851	315.4120789	176.3801422	1165.993164	369.4178467	4.122720718	137.2144318	137.2144318	31.3421936	119.1803665	46.94467163	130.1428375	39.11194992	5376.912109	412.8253479	83.33023834	328.8380127	266.2458191	271.6491089	0.028711494	0.074380271	471.0447083	0.074126609	0.011796985	86.06634521	0.357874334	4961.914063	6628.682617	5120.158691	0.491164595	0.211710811	0.012261835	0.078604996	0.007593621	2.584719419
514765.6207	2595409.964	0	0.25401172	173.4894104	246.1820068	315.536377	176.4379272	1164.120605	368.7799988	4.117138386	137.2410431	137.2410431	31.22220039	118.9334946	47.05303192	130.1113892	39.1026001	5378.792969	412.8189697	83.39413452	328.8018188	266.3380737	272.4141235	0.028565219	0.074816577	469.768158	0.068635747	0.012250497	84.6211319	0.361355901	4967.919922	6646.113281	5118.236328	0.490972102	0.21426183	0.011819661	0.078996152	0.007805357	2.592637539
516528.3141	2595742.84	0	0.241588801	173.9910889	246.3236847	315.7035522	176.6179657	1157.925781	366.5899048	4.016563892	137.2832794	137.2832794	30.99546623	118.1899185	47.07313919	129.9225464	39.07682419	5377.951172	412.591095	83.71385193	328.4190063	266.4937439	272.100708	0.029434504	0.072686382	467.4364929	0.05639571	0.012216484	80.92749786	0.370219231	4978.442383	6677.35791	5072.511719	0.490846783	0.219295815	0.010493138	0.088809021	0.009229762	2.638394594
501826.8009	2595912.401	0	0.365659267	175.1373444	245.0154877	314.4618225	175.5434723	1212.759521	387.178772	4.975428581	137.3897095	137.3897095	31.8769207	125.098793	46.44794083	131.3957062	39.3168869	5403.635742	412.390625	81.31895447	330.7963867	265.2427368	281.0360107	0.020958973	0.106467895	490.1718445	0.312910378	0.013571352	121.6256104	0.260926127	4664.763672	6351.196289	4909.411621	0.493791282	0.128480002	0.010181348	0.030249262	0.007199022	1.87356925
510490.9473	2596100.552	0	0.285365999	174.0805511	245.9532776	315.3742065	176.0908508	1178.952148	374.572113	4.394861698	137.2415771	137.2415771	31.42440796	120.6913223	47.2848053	130.5879059	39.15566635	5389.445801	412.7125244	82.77153015	329.616333	266.1507568	276.4686584	0.029898401	0.080203012	473.7244873	0.144226596	0.011258439	88.85549927	0.372808069	4864.557617	6527.410156	5144.588867	0.491828084	0.205458015	0.010549827	0.055232111	0.006785175	2.305654287
521329.5812	2596148.524	0	0.227972239	175.2255554	246.7188416	315.8652954	176.9827881	1143.133423	362.7016907	3.724473238	137.3673096	137.3673096	30.49933052	116.5144272	47.21519089	129.4120178	39.03117752	5371.791992	411.8399658	84.72453308	327.2208862	266.9128723	270.0007629	0.026446337	0.068076313	461.5513916	0.02939898	0.01094665	72.15979004	0.32245928	4774.878906	6627.945313	4943.745117	0.49117142	0.243989542	0.008287935	0.108395077	0.011552442	2.638879061
487558.6927	2596418.242	0	0.456665128	181.1205902	244.2089691	313.9622803	174.2577057	1257.505371	408.5275269	6.010112286	138.4549408	138.4549408	31.24346352	135.9699707	46.77743149	132.5930634	39.59954071	5417.003418	410.8455811	78.75654602	332.13797	264.5419006	287.0449524	0.024682689	0.129842252	499.4358521	0.493696958	0.013429629	157.2211151	0.184969336	4483.461426	5979.472168	4696.612305	0.492865562	0.082629919	0.013004461	0.008599725	0.008912158	2.358965635
517038.2806	2596469.032	0	0.238227114	174.5425568	246.4344635	315.8447266	176.6897278	1155.69812	365.9897461	4.019675732	137.3257141	137.3257141	30.82072067	117.885582	47.22226334	129.8918304	39.06544113	5381.171387	412.6096497	83.82523346	328.3815308	266.6376953	273.3401794	0.02889538	0.073437087	465.5357361	0.050836213	0.011944377	78.72705841	0.370958894	4965.203613	6687.240723	5068.085449	0.491096526	0.223944306	0.009251649	0.091552772	0.009168808	2.658265114
503320.4964	2596569.977	0	0.348650754	174.413269	245.2915802	314.8102417	175.6716309	1206.11438	384.8689575	4.897572517	137.3663788	137.3663788	31.69882393	124.1896591	46.67975235	131.2932281	39.27931595	5404.796387	412.2352905	81.51686859	330.5501404	265.5449524	281.4700928	0.022079013	0.10201823	485.1879578	0.25074926	0.013786769	113.5437088	0.280935556	4730.170898	6446.633301	4957.462891	0.493629307	0.142119378	0.010493138	0.033401173	0.007003327	1.954030037
522748.0992	2596969.799	0	0.223516747	175.8161621	246.9078369	315.9874573	177.1159973	1138.883545	361.8051147	3.69482255	137.4313202	137.4313202	30.22594452	116.0534821	47.45802689	129.2954407	39.02323532	5374.733887	411.8565063	84.98264313	327.0363159	267.1499634	271.1673279	0.024436114	0.067216538	458.4529724	0.035187263	0.009574776	69.93840027	0.303380817	4705.762695	6572.347168	4912.449219	0.491716444	0.24270837	0.005753936	0.108383738	0.011119345	2.655241013
490495.599	2597579.489	0	0.430309892	178.9333344	244.5914917	314.4792175	174.5329895	1247.102173	404.3439331	5.935207844	138.2276764	138.2276764	31.12672806	133.5465088	47.20651245	132.4304504	39.52529907	5421.479492	411.7964478	79.37133026	332.3661804	264.960022	287.7402954	0.024728661	0.131796002	493.2863159	0.497426152	0.013146184	148.0750427	0.207695156	4503.649414	6027.918945	4773.506836	0.493416369	0.08857093	0.015884263	0.011105379	0.008395651	2.157126904
521851.4474	2598011.297	0	0.227952391	175.9350128	246.9640198	316.1085815	177.0824432	1140.620361	362.5143433	3.785970926	137.459198	137.459198	30.13878059	116.1678467	47.75964737	129.4389038	39.02441406	5381.361816	412.1318359	84.79642487	327.3847961	267.2511902	273.8894348	0.025384804	0.067553394	456.8432922	0.037520878	0.009835545	69.93628693	0.314118832	4745.322266	6602.927246	4941.15625	0.491767317	0.240911335	0.006598602	0.102482416	0.010695874	2.659726381
511597.8453	2598020.325	0	0.275021046	174.2571716	246.2567444	315.8906555	176.2576447	1173.22937	373.2765198	4.415955544	137.3374023	137.3374023	30.95172119	119.9535141	47.89385986	130.5483704	39.12088394	5398.579102	412.6528015	82.83068848	329.5558167	266.5415344	279.9469299	0.029618392	0.081316225	467.7475891	0.097394131	0.012562287	83.52474213	0.386020184	4919.233887	6644.19873	5155.376465	0.491967946	0.212175667	0.011904694	0.056405574	0.006660058	2.350545168
521048.5001	2598309.701	0	0.22873503	175.8787384	246.9400787	316.1622314	177.0369263	1142.591675	363.0749512	3.853508472	137.4642792	137.4642792	30.14377594	116.3562851	47.86172867	129.5392303	39.02630234	5384.483887	412.2712402	84.63858032	327.6381531	267.2403564	275.0627747	0.026433799	0.068637736	456.8929749	0.035576198	0.01063486	70.2170105	0.325226694	4782.827637	6642.591309	4962.858398	0.491661727	0.240384132	0.006706311	0.09934184	0.010304483	2.653697252
522158.8652	2598467.669	0	0.226122066	176.2121582	247.0353394	316.1854248	177.1187134	1139.677734	362.3937683	3.797135592	137.4878998	137.4878998	30.02347755	116.0488358	47.88386154	129.4327393	39.02177429	5384.014648	412.2047729	84.83339691	327.4161072	267.3464966	274.9398804	0.025443316	0.066716075	455.3455811	0.039694343	0.00965414	69.67823029	0.30659458	4735.226074	6580.666992	4933.908203	0.492076963	0.238144904	0.006598602	0.101445004	0.010596422	2.647770166
518293.7098	2599227.353	0	0.236080125	175.5170288	246.7962646	316.291626	176.8412933	1150.119019	364.8898926	4.090827942	137.4678802	137.4678802	30.2034359	117.1429749	48.00720215	129.8623047	39.04051971	5393.96582	412.741394	84.11110687	328.4177856	267.1245117	278.2011719	0.02664694	0.073023237	458.5131226	0.0287355	0.011916032	72.99573517	0.349763423	4889.122559	6733.668457	5042.961426	0.491761386	0.233417049	0.008293604	0.086195655	0.007654575	2.58740139
510740.558	2599384.465	0	0.284625798	174.1955872	246.3709564	316.1300659	176.2073364	1174.851807	374.3822632	4.506234646	137.3927307	137.3927307	30.71902084	120.2637787	48.30841064	130.6831055	39.12115097	5406.831055	412.2603149	82.63085175	329.6719666	266.722168	282.8106384	0.028406408	0.08294595	465.4555664	0.095746875	0.013168859	82.29816437	0.392766505	4908.956055	6709.712891	5154.690918	0.492399126	0.206880912	0.013021468	0.049994048	0.006644018	2.282668352
487381.7926	2599598.235	0	0.446006268	180.8875122	244.8170624	314.9182739	174.4447021	1250.802856	406.885498	6.137500286	138.6112518	138.6112518	30.36173248	135.9163818	48.01278687	132.7101746	39.55491257	5433.542969	412.3056641	78.89642334	332.9916077	265.2781372	288.7740173	0.029167032	0.13368237	487.2823486	0.511244833	0.013826452	143.065033	0.20548889	4529.37793	6044.824707	4810.696777	0.492822945	0.098599218	0.015328711	0.008854825	0.009059732	2.291127682
491710.9485	2599693.889	0	0.417142481	178.896759	245.0261993	315.1387634	174.6715851	1239.601685	401.7157288	5.956439018	138.2228699	138.2228699	30.63962173	132.5038605	48.1115799	132.4120026	39.47471237	5430.858887	412.0480652	79.60099792	332.4809265	265.4771423	288.8866272	0.027148452	0.129547104	485.285614	0.470132023	0.014433024	136.384079	0.222871214	4553.679688	6157.67041	4871.437012	0.494238347	0.097255684	0.018038446	0.012250497	0.00831224	2.004114151
500823.1402	2599785.561	0	0.362630397	175.4601135	245.7391052	315.497345	175.5092011	1209.884277	387.8712463	5.319728374	137.6087799	137.6087799	30.95238495	125.5434952	47.83884811	131.6710205	39.29268646	5423.79541	411.2029419	80.82542419	330.7987061	266.1532288	288.2903137	0.022789486	0.11360275	475.5066834	0.246082038	0.014484045	117.832283	0.290296257	4830.34375	6640.539063	5001.509277	0.494558752	0.102612793	0.016207391	0.030719781	0.007025784	1.851066232
523191.4327	2599887.425	0	0.224967197	176.9704437	247.2203217	316.393158	177.1963959	1136.545776	361.8076172	3.810771227	137.5734253	137.5734253	29.68418884	115.666954	48.07653427	129.3761139	39.01511765	5389.869629	412.3807068	84.98412323	327.4656982	267.5960388	277.4451599	0.024553133	0.065365456	451.4648438	0.0523462	0.009909241	69.48433685	0.277275443	4690.96875	6512.848633	4891.685547	0.492489636	0.228745863	0.006502231	0.099778347	0.010195406	2.598459005
517322.0502	2600139.464	0	0.240280032	175.5233765	246.8084106	316.421051	176.7669067	1152.604736	365.818512	4.204992294	137.4917297	137.4917297	30.10133743	117.4317322	48.27271271	130.0010223	39.04597092	5400.356934	412.9007568	83.89054108	328.7440491	267.1729736	280.4899597	0.026488129	0.074444436	458.0329895	0.033631518	0.012704009	72.37821198	0.353500068	4901.213379	6767.254395	5065.953613	0.491918653	0.233876228	0.010283388	0.080821536	0.006714596	2.485161543
487123.3965	2600254.524	0	0.44754526	181.0230408	244.9222565	315.1216736	174.4578094	1249.783203	406.6755371	6.148664951	138.6710358	138.6710358	30.13879585	135.962616	48.29544449	132.7440643	39.54747009	5437.061035	412.5644226	78.90711975	333.1590271	265.4126892	288.9457397	0.029246438	0.133236453	485.0260315	0.519870043	0.014597423	140.2836304	0.208779156	4532.918457	6047.881836	4834.788086	0.492822498	0.101303279	0.015617825	0.009535094	0.00901161	2.260625839
492518.5131	2600605.969	0	0.408570766	178.6731873	245.2292938	315.4596558	174.7187958	1235.108521	400.0335083	5.932919979	138.1961212	138.1961212	30.41626358	131.5902863	48.53184891	132.3693695	39.44351959	5434.547363	412.039032	79.74454498	332.430542	265.7144775	289.1547241	0.027503688	0.131087005	481.6267395	0.4435471	0.014710801	129.9800415	0.22989811	4600.258789	6265.746582	4917.682129	0.49450019	0.102442726	0.019245923	0.013577021	0.008446981	1.894655228
493773.7121	2600874.213	0	0.401875138	178.5554199	245.3444366	315.5890808	174.806366	1230.97229	398.2999878	5.86908865	138.1107178	138.1107178	30.40607071	130.4221802	48.63631439	132.2783966	39.41561127	5434.864746	411.8543701	79.89743042	332.2211914	265.8339233	289.2775269	0.027566377	0.130150244	480.0521545	0.415314913	0.014926219	126.0910416	0.237167314	4644.401367	6357.015137	4939.814453	0.494451284	0.102992617	0.019750455	0.016916003	0.008068423	1.809989095
503165.8218	2601009.745	0	0.35016197	174.3669281	246.0836182	316.013916	175.6942902	1199.977661	384.6020508	5.207234383	137.5798492	137.5798492	30.60889244	124.0432663	48.31513214	131.5015717	39.23648071	5426.917969	410.9707336	81.05416107	330.3847961	266.5422058	288.7676697	0.025205096	0.109913416	469.1077576	0.15362969	0.014625767	108.2485123	0.317243308	4893.985352	6771.193848	5063.115234	0.494243026	0.114171691	0.016853645	0.034954451	0.00677555	2.001062393
521727.1702	2601112.575	0	0.227676034	177.2209778	247.2168732	316.5753479	177.0910034	1139.632935	362.6906128	3.960374355	137.5980835	137.5980835	29.57849884	115.9404373	48.38940048	129.5713806	39.01678085	5397.664551	412.6677856	84.71672058	327.9100342	267.6413269	280.3135376	0.025890496	0.065814592	450.7359619	0.05477133	0.010663205	69.46814728	0.291495025	4747.487793	6575.375977	4945.09375	0.49233225	0.224148393	0.007290208	0.090815812	0.008094088	2.562377691
507091.0913	2601357.406	0	0.331109703	174.7525635	246.4260559	316.356781	175.9267578	1185.473022	379.3309631	4.887574673	137.4990845	137.4990845	30.43175507	122.0043411	48.70742035	131.1313019	39.16159821	5422.561035	411.1145325	81.77352905	329.8555908	266.8871765	287.5497742	0.026454695	0.100106187	463.7522278	0.107323438	0.014801503	88.7305069	0.350592375	4912.931152	6792.210938	5134.029297	0.492995173	0.164709955	0.01646816	0.038951028	0.006653642	2.147852182
522385.8054	2601419.117	0	0.227701992	177.1683502	247.2882843	316.6251831	177.1199799	1137.951538	362.3387146	3.940767288	137.6268311	137.6268311	29.46540451	115.7601242	48.39489746	129.5200653	39.01495361	5398.466309	412.7018433	84.8127594	327.8359375	267.7305908	280.7555847	0.024782993	0.065237127	449.4463806	0.064380333	0.010056633	69.57941437	0.280463696	4727.606445	6545.990234	4917.771973	0.492546886	0.2213763	0.007131479	0.09221036	0.00810692	2.542249918
513043.1422	2601808.085	0	0.273151338	174.807663	246.7685852	316.6509094	176.3295136	1164.799805	371.2698364	4.482189178	137.5119324	137.5119324	30.03793335	119.0809631	48.8468895	130.5243683	39.07817841	5414.601074	412.436676	82.93330383	329.4856567	267.2219238	285.3286438	0.028335361	0.082785547	458.3445129	0.067949392	0.014002188	71.45089722	0.371940881	4891.492676	6831.07959	5133.273438	0.492310524	0.217141628	0.016048662	0.056025758	0.006932748	2.286200523
504477.0602	2601941.23	0	0.344624609	174.2950592	246.3024597	316.3439636	175.7633209	1194.010376	382.7554932	5.151525021	137.5801849	137.5801849	30.33368874	123.3014221	48.70615005	131.4030762	39.20148468	5429.633789	410.752655	81.21245575	330.1362915	266.7972412	289.3736572	0.027787877	0.107632436	465.2171631	0.127227798	0.014937557	98.70081329	0.330047309	4930.636719	6834.984375	5104.281738	0.493836045	0.12593466	0.016774282	0.037460104	0.006640809	2.07776165
511960.8867	2602191.417	0	0.283532023	174.4937744	246.7927399	316.700592	176.2333527	1167.797607	372.725769	4.559838772	137.5203857	137.5203857	30.00020599	119.5445709	49.0570755	130.6559448	39.08391953	5418.197266	412.1291809	82.69207001	329.5716858	267.2713013	286.4925842	0.028494172	0.086686619	457.743866	0.085405752	0.01441035	72.18984222	0.368408293	4885.033691	6857.694824	5154.273438	0.492512852	0.210877493	0.016519181	0.050328512	0.006817256	2.244728088
490769.7587	2602523.391	0	0.415569276	178.9316711	245.3917694	315.8581543	174.5939636	1236.078613	401.0921021	6.016838551	138.4272919	138.4272919	29.77908325	132.8565216	49.16479874	132.5409088	39.45061874	5443.597168	412.5256042	79.51683807	332.9122925	265.9606323	289.437439	0.028987324	0.131115884	477.8829041	0.474913627	0.015657507	122.9203796	0.237919733	4637.895508	6239.520996	4963.235352	0.494226128	0.10919439	0.02152482	0.011819661	0.008876869	1.894314647
490853.9339	2602902.229	0	0.414868176	178.8609772	245.446167	315.9648438	174.5991364	1234.933105	400.6820068	6.006131649	138.4397736	138.4397736	29.65699005	132.6647034	49.31258774	132.5401306	39.4412117	5445.393066	412.5791626	79.52638245	332.9436646	266.0307312	289.4934998	0.028485814	0.131289124	476.9187927	0.469377011	0.015691521	120.6133118	0.241962433	4653.42627	6271.005859	4980.959473	0.49429056	0.110838376	0.022035023	0.012318525	0.008787042	1.874979973
507301.8423	2603433.231	0	0.337798893	175.3267822	246.6737213	316.7919922	175.9011841	1182.399658	378.7712097	4.983344555	137.5907593	137.5907593	29.8861084	121.8568726	49.33562851	131.1714783	39.13688278	5432.493164	410.7771301	81.63410187	329.8059387	267.2348022	289.8490906	0.029685261	0.103747405	458.4341431	0.11404974	0.014778828	81.71011353	0.340364486	4925.991211	6954.822754	5183.068848	0.493175	0.155106828	0.016774282	0.039325174	0.006528525	2.169066906
484024.2927	2603441.784	0	0.48024404	181.3176727	245.3332214	315.8572998	174.4665833	1248.088989	407.6001587	6.047404289	139.1309204	139.1309204	28.9446888	136.2077942	49.25118637	133.0089264	39.53727722	5453.654785	413.6463318	78.90947723	333.8912354	265.961792	289.3712769	0.027365772	0.123762868	476.2814636	0.59104532	0.01585592	138.9402161	0.21139352	4555.737305	6060.723633	4907.396484	0.491854906	0.107737482	0.015827574	0.013673392	0.008953864	2.202718973
522611.6204	2603674.285	0	0.229551554	177.9921112	247.4415741	316.9088135	177.0808258	1136.634644	362.1040344	4.039534092	137.7203979	137.7203979	29.01872635	115.5916138	48.71634293	129.5659637	39.01106644	5408.8125	413.1450195	84.81653595	328.1672974	267.9940796	284.7041321	0.022639034	0.065054268	445.8536987	0.087075889	0.008423989	71.53821564	0.267302603	4703.178223	6563.576172	4877.399902	0.49298805	0.212067962	0.007891112	0.091263652	0.006509276	2.458572865
517930.8387	2603798.463	0	0.246791825	177.5291595	247.2041016	316.9876404	176.6587524	1148.60437	365.4630432	4.314146042	137.6478119	137.6478119	29.27140999	116.990654	48.99008942	130.064209	39.02516174	5416.731445	413.0541077	83.92878723	328.9673157	267.7442932	286.5578918	0.027018894	0.073648818	450.0723572	0.056281313	0.013571352	69.00610352	0.316745937	4803.368164	6749.038086	5001.928711	0.492893279	0.231274202	0.013786769	0.068752445	0.00667289	2.351413965
503732.2825	2603935.68	0	0.353807956	175.1417542	246.4595947	316.7529602	175.6844177	1193.92688	383.1304016	5.296414852	137.6964569	137.6964569	29.81413078	123.7154846	49.31655884	131.5202179	39.19395065	5439.640137	410.2316895	80.85356903	330.1552429	267.0470581	290.4291687	0.029279873	0.114930913	461.6803284	0.120043926	0.014364998	97.33132935	0.335913688	4959.637695	6988.738281	5161.747559	0.493779272	0.11705149	0.018202845	0.037709538	0.006794799	2.054986238
522604.6242	2604284.203	0	0.232096717	178.1862335	247.4640656	316.9880371	177.0605621	1136.694458	362.1737366	4.075522423	137.7403259	137.7403259	28.89925194	115.5930405	48.83310699	129.5948944	39.01094437	5411.859863	413.2775269	84.80092621	328.2954102	268.0449219	285.7879028	0.022697544	0.065670222	445.2032776	0.093916588	0.008435327	72.53238678	0.264407694	4691.800293	6572.765137	4863.541504	0.492987961	0.211812854	0.008123537	0.089177497	0.006419449	2.432491779
521033.2114	2604289.052	0	0.237782806	178.0953522	247.3963928	317.0177917	176.9472809	1140.247925	363.0309753	4.167974472	137.7115784	137.7115784	28.99165154	115.9588776	49.00152588	129.7527466	39.01470947	5414.027344	413.245697	84.54704285	328.5510559	267.9685669	286.2702026	0.024268944	0.067376941	446.4367371	0.07492736	0.010005612	70.92760468	0.277556032	4736.589844	6621.604004	4903.138184	0.493042022	0.216081545	0.009495411	0.081768245	0.006239794	2.368598461
502923.1258	2604830.686	0	0.356561095	175.1960449	246.4899292	316.8885193	175.6170959	1195.390625	383.8568115	5.375711918	137.7643127	137.7643127	29.57107735	124.1630478	49.64601135	131.6132965	39.19726181	5444.638184	410.0016785	80.5652771	330.212738	267.1194458	290.5477905	0.028602833	0.120432839	460.97995	0.106888741	0.014274295	97.44851685	0.346230865	4969.403809	7043.200195	5181.096191	0.49407953	0.114494815	0.019223247	0.036014535	0.006846129	2.104208469
504984.1286	2605014.375	0	0.35140875	175.6721649	246.6517181	317.0164185	175.7273102	1188.405396	381.2608337	5.23194313	137.707077	137.707077	29.52150154	123.0034256	49.62103271	131.4291077	39.1623764	5442.602539	410.1300964	80.91779327	329.9582825	267.2861633	290.6909485	0.029405249	0.115328722	458.1596985	0.101352125	0.014421687	87.85665131	0.339816093	4956.123047	7056.255371	5209.816406	0.493641496	0.122703388	0.017981758	0.037613165	0.006608728	2.215291262
521531.9285	2605311.185	0	0.240781128	178.1925354	247.4688263	317.1412048	176.9482117	1138.863403	362.8044739	4.190395355	137.760498	137.760498	28.74350739	115.8267899	49.12451553	129.7384338	39.01264191	5418.092773	413.4349976	84.6073761	328.6294556	268.0953369	287.8160095	0.023261743	0.067441106	444.820282	0.089798443	0.009279992	72.67785645	0.263285428	4692.864258	6612.134766	4870.765137	0.493126333	0.212436438	0.009688154	0.076807953	0.006156383	2.33723402
521661.9246	2605518.925	0	0.241280392	178.2616882	247.484726	317.1611328	176.9565125	1138.397461	362.7021179	4.18719244	137.7702179	137.7702179	28.69535446	115.7900085	49.12396622	129.7251129	39.012146	5418.62793	413.4756165	84.63522339	328.6308289	268.1206665	288.0094299	0.02305278	0.067332029	444.4866638	0.093870826	0.009177952	73.09567261	0.259293735	4682.327148	6607.148926	4861.09375	0.493116915	0.211149603	0.009642802	0.076161698	0.006172424	2.332699776
476293.1001	2605588.649	0	0.527281523	181.4389038	245.66745	316.1252747	174.6473541	1250.854126	415.0546265	5.688485146	140.1066895	140.1066895	27.51684189	133.7958374	48.82557678	133.5206757	39.61060333	5467.306152	413.291626	79.05228424	334.2597351	266.4321289	289.7173157	0.027169347	0.109297454	467.5783386	0.643185616	0.019296942	156.1686859	0.144261792	4519.064941	6260.984863	4771.589844	0.490310937	0.090883836	0.0132709	0.017193779	0.009123894	2.11515522
484320.5903	2605725.482	0	0.467760354	180.7746429	245.5747375	316.3111877	174.5879364	1242.046631	406.3765869	5.911162376	139.1826019	139.1826019	28.35066032	134.9052429	49.83731461	133.0039063	39.48755646	5463.866699	414.1239319	79.19509888	334.1075745	266.2797852	289.6162415	0.031536672	0.122024067	472.292511	0.581001639	0.015872926	132.6036682	0.218254626	4603.317871	6137.558594	4923.216309	0.492574334	0.11189279	0.017267475	0.014982908	0.008610595	2.007024765
478150.0082	2606214.929	0	0.515443981	181.4175568	245.7405243	316.3057251	174.6681671	1247.642334	413.0837402	5.709327698	139.9025269	139.9025269	27.56672096	134.1041565	49.23209	133.4126587	39.57144928	5469.602539	413.6656189	79.22537994	334.3190918	266.5085144	289.7862244	0.028456559	0.108659036	467.0835876	0.618957222	0.018151825	149.3082886	0.150089905	4504.214844	6262.325195	4796.258301	0.490869284	0.097062945	0.014756152	0.017057726	0.009274676	1.987804174
476492.3413	2606584.299	0	0.518122017	181.2541199	245.7962952	316.3252258	174.7342529	1247.766357	414.4712219	5.593562126	140.1163177	140.1163177	27.27450562	133.2268524	48.98958206	133.5153198	39.58939362	5471.971191	413.600708	79.24920654	334.3928528	266.592865	289.8487244	0.029484656	0.108482592	465.3935547	0.649042547	0.019591726	154.0468292	0.138726994	4486.329102	6315.205078	4771.878906	0.490622789	0.092839606	0.013304913	0.01992619	0.00911427	1.972161293
477459.3155	2606934.998	0	0.513851881	181.2663116	245.8325806	316.4220886	174.7472076	1246.065308	413.4768677	5.600654125	140.0124817	140.0124817	27.29366112	133.3743134	49.2158165	133.4564209	39.5674057	5473.331055	413.785675	79.33100128	334.427124	266.631012	289.8831177	0.029204646	0.108784154	465.1680603	0.635521293	0.019240255	150.3420868	0.14123933	4473.989258	6315.542969	4779.648438	0.490990043	0.096195601	0.014138242	0.018826423	0.009184849	1.893830538
485273.8753	2607220.847	0	0.452925682	180.1335297	245.7601318	316.5961304	174.6723175	1236.627563	404.6780396	5.792537212	139.1355286	139.1355286	28.02926064	133.6087189	50.28622437	132.9567261	39.44553757	5469.90918	414.3272705	79.41527557	334.1831665	266.519928	289.802063	0.034938585	0.122643232	469.6307678	0.542702854	0.015617825	125.5787125	0.240725383	4623.036621	6296.601074	4951.727051	0.493392497	0.114738576	0.021881962	0.015311705	0.008681173	1.897193432
505805.9997	2607516.244	0	0.347355127	176.6537476	246.9084473	317.4530334	175.7029572	1182.679688	379.7557068	5.227573395	137.7975769	137.7975769	28.8324852	122.3933716	50.40997314	131.4012146	39.12462235	5452.601074	410.0601196	80.77557373	329.8874817	267.661438	291.0031738	0.028824333	0.115601413	453.2179871	0.096684895	0.013304913	80.33341217	0.356917858	4992.37793	7169.381348	5214.848633	0.493207693	0.126031026	0.018979484	0.033792324	0.006769134	2.49581337
526713.4127	2607676.873	0	0.253066331	179.493042	247.7368011	317.188385	177.1155243	1127.833008	360.1444397	3.987714291	137.9440765	137.9440765	27.92874718	115.2098389	48.28564072	129.2450867	38.99785995	5420.688477	413.6326904	85.23072815	328.1059265	268.5059814	289.4179382	0.021264058	0.068724357	439.4430237	0.205586955	0.007301546	81.88478088	0.174894467	4429.063965	6574.84082	4571.101074	0.493923455	0.186864018	0.004705189	0.078973472	0.006432281	2.421327353
484034.5961	2607911.019	0	0.459880859	180.7520142	245.8413391	316.6831665	174.7422943	1236.620972	405.9828491	5.713628769	139.2926178	139.2926178	27.72566414	133.393219	50.32426834	133.0426941	39.44888306	5474.337891	414.4484253	79.47589111	334.326416	266.6380005	289.8828735	0.036146391	0.120156944	467.7131348	0.553387165	0.016587207	129.2693024	0.224656627	4589.150879	6335.449219	4921.346191	0.493272901	0.113463074	0.020079251	0.016910335	0.008344322	1.861520529
492517.7476	2608159.403	0	0.403559208	178.2717438	246.0832825	317.0314026	174.8382721	1219.841187	395.9127197	5.746917248	138.52005	138.52005	28.27399254	129.71492	50.96891785	132.4772339	39.32646561	5467.945801	412.4312744	79.55095673	332.769104	266.8543396	290.1195679	0.040547147	0.135366634	465.9383545	0.305863768	0.013792438	98.53856659	0.307053685	4814.790039	6704.97168	5170.673828	0.492988318	0.116495937	0.026768556	0.013650716	0.008254494	1.875355363
506218.9859	2608841.884	0	0.341606438	177.1460266	247.0073547	317.6392517	175.691803	1179.820313	379.0952454	5.211627007	137.8367004	137.8367004	28.50119209	121.9920807	50.7282486	131.3756409	39.10959244	5457.369141	410.2948914	80.77851868	330.0020447	267.815918	291.098114	0.030090649	0.11429891	451.1759338	0.093321741	0.012896752	78.08753204	0.360322893	5026.650879	7189.421875	5201.92334	0.492901206	0.125486821	0.021145005	0.031116603	0.006794799	2.610118151
475851.6087	2608916.009	0	0.51531148	181.2159576	246.1210175	316.7189636	175.0118103	1240.874512	413.8840332	5.273307323	140.2658997	140.2658997	26.58281326	131.4674377	49.29889679	133.5542297	39.55242538	5484.05957	414.1972656	79.56665039	334.7214661	267.0029907	290.184021	0.033935566	0.106807955	459.6890564	0.694753945	0.021615524	154.4208984	0.121931314	4412.418457	6323.001465	4741.677734	0.491521657	0.098037995	0.012154127	0.022295792	0.009085397	1.825304866
492201.0928	2608932.699	0	0.406831741	178.3359222	246.1575623	317.1380005	174.8487549	1218.945068	396.0289001	5.69953537	138.581604	138.581604	28.03468895	129.5517731	51.16284943	132.5122528	39.3184967	5471.873535	412.61026	79.51277161	332.8868103	266.9580994	290.1918335	0.042440351	0.135822192	464.4844971	0.305863768	0.013100833	98.37041473	0.310905069	4826.67041	6737.112793	5173.56543	0.492734194	0.114494815	0.029625682	0.014081553	0.008097296	1.925425053
472657.4236	2609002.39	0	0.524576068	182.2784119	246.1735382	316.6121521	175.0986176	1241.268066	415.3003845	5.147406578	140.6594391	140.6594391	26.16762733	129.8226471	48.96201324	133.7104797	39.59516525	5485.516113	414.4103394	79.43721008	334.9235229	267.0810547	290.2410889	0.039652787	0.106788702	457.6909485	0.744469106	0.024296915	161.047699	0.12009488	4421.527344	6208.831543	4719.450684	0.490175962	0.099897392	0.010453455	0.025254959	0.008854412	1.976973176
515583.2901	2609665.599	0	0.297093928	178.6512604	247.4033966	317.6570435	176.3665009	1151.952759	367.9899597	4.585394382	137.7959137	137.7959137	28.08322525	117.545639	50.25149155	130.4602661	39.02573776	5447.789063	413.4565125	83.09999847	329.9839172	268.2410584	291.4881287	0.031791605	0.0956854	444.53125	0.17758356	0.012103106	74.9177475	0.261538267	4682.412109	6596.178711	5030.367676	0.493120611	0.202204064	0.01672893	0.05214256	0.005617419	2.421047688
505241.3491	2609709.468	0	0.342976272	176.6781464	247.0174866	317.7320251	175.6202698	1181.671143	380.2524719	5.254341125	137.8969421	137.8969421	28.26696777	122.4021072	50.89135742	131.4793701	39.11664963	5462.32959	410.0983887	80.52316284	330.1102295	267.8655396	291.1048279	0.030404093	0.117593654	450.9177246	0.085245602	0.012324193	79.62221527	0.364250839	5059.179199	7223.814453	5201.335938	0.492806524	0.114676222	0.024892149	0.028372856	0.006509276	2.593845129
517933.6618	2609824.161	0	0.292283297	178.8516083	247.5201569	317.6470337	176.496109	1145.666138	365.545105	4.44940424	137.818985	137.818985	27.94013405	116.7510376	50.14161682	130.2209167	39.01621628	5444.441895	413.9921875	83.72782898	329.8050842	268.3677673	291.5432129	0.028456559	0.08599367	442.3609009	0.204374388	0.010725562	75.79498291	0.229234949	4590.739258	6556.018555	4913.742188	0.492862225	0.200928569	0.015929615	0.057618722	0.005482678	2.229803801
510803.896	2610143	0	0.306875199	178.2210388	247.2700806	317.7600708	175.9767303	1164.571655	373.2702637	4.927474976	137.809021	137.809021	28.12318802	119.4869003	50.78590775	130.9416809	39.04603195	5456.203613	411.9784851	81.80612946	330.1687622	268.1340942	291.3723755	0.029087627	0.103830814	446.4830627	0.13027066	0.013248224	73.42261505	0.304018468	4880.427246	6885.790039	5117.063965	0.492854863	0.166382283	0.018242527	0.035589367	0.005534008	2.648770809
522020.0394	2610311.362	0	0.281633586	179.197403	247.7135925	317.609375	176.7712402	1136.054565	362.6790771	4.242604733	137.893158	137.893158	27.63395691	115.809166	49.3592453	129.8186646	39.00866699	5439.205566	414.3879089	84.57415009	329.3620605	268.5931396	291.6690063	0.023428913	0.07437706	438.9759216	0.207646027	0.009217635	80.21857452	0.17935802	4449.247559	6567.006836	4704.199219	0.493511289	0.195435405	0.011060028	0.062284227	0.006005601	2.124005795
497284.8076	2610669.918	0	0.391111255	177.1550751	246.6568298	317.5671387	175.1444092	1202.919189	389.7772522	5.487496853	138.2897339	138.2897339	27.83086205	126.5061569	51.45308304	132.1724243	39.22367859	5474.826172	410.4353638	79.52505493	331.4395447	267.5286255	290.6986694	0.043556213	0.134048104	456.3807983	0.145873845	0.014540734	88.51120758	0.357772321	4997.654297	7149.073242	5298.963379	0.493270665	0.108559474	0.03124132	0.011026015	0.007105987	2.45402813
470130.1541	2610811.588	0	0.529881358	183.6643219	246.5056458	316.9188538	175.2689667	1234.519897	414.8861084	4.878446102	141.0390625	141.0390625	25.3333168	127.2202606	48.42264175	133.8334351	39.59711838	5493.476074	415.280365	79.54133606	335.306366	267.4915466	290.5988159	0.050874092	0.103500381	450.7415771	0.839666903	0.025753822	162.4086456	0.095443361	4343.038574	6037.135742	4717.602539	0.490642428	0.102652483	0.009574776	0.029705048	0.008905742	1.953175783
470247.8567	2610829.705	0	0.529922903	183.6387634	246.5048676	316.9211121	175.2732849	1234.562744	414.8664551	4.882609844	141.0163422	141.0163422	25.35715294	127.3185349	48.46800232	133.8266754	39.59464264	5493.5625	415.2612305	79.55599213	335.2978516	267.4897766	290.598114	0.050644234	0.103548504	450.828186	0.835754633	0.025770828	162.4189606	0.095851451	4342.989258	6048.725586	4716.208496	0.490628749	0.101785138	0.009591782	0.029778743	0.008886494	1.946541071
523301.505	2610932.141	0	0.283947915	179.6655579	247.7783051	317.6158142	176.8314514	1133.333862	361.9949646	4.191516399	137.9331512	137.9331512	27.42006111	115.5839996	49.11606598	129.7037964	39.00414658	5440.208008	414.5002441	84.76428986	329.2911682	268.6969604	291.8099365	0.022797845	0.07426478	437.6514893	0.21714063	0.00888317	82.36402893	0.161248773	4373.738281	6542.939941	4615.587402	0.493887454	0.191926345	0.009416047	0.060084693	0.006204505	2.132574081
506811.8819	2610985.662	0	0.33197692	177.869873	247.156189	317.9234619	175.6752777	1175.290405	378.0016785	5.178590298	137.90625	137.90625	27.9311161	121.4152832	51.09104538	131.3416138	39.08381271	5465.577148	410.5890503	80.81161499	330.1385193	268.0629272	291.2438354	0.031035161	0.115364008	448.2373352	0.095197782	0.012573625	75.80870819	0.342239171	5005.501465	7162.766113	5172.97998	0.492291451	0.125866637	0.025419356	0.028219795	0.005938231	2.635204077
507672.7458	2611496.748	0	0.326313436	178.0933075	247.2059631	317.973877	175.7110748	1172.451782	376.859314	5.141755581	137.9032288	137.9032288	27.81936073	120.9666977	51.09721375	131.2683868	39.0700531	5466.281738	410.8414001	80.9809494	330.1530457	268.136261	291.2967224	0.031256661	0.114093594	447.2234192	0.113798074	0.012329862	75.00184631	0.330021799	4965.543945	7119.390625	5149.296875	0.492423981	0.131416485	0.025158588	0.029472621	0.00590615	2.651119471
508894.1782	2611533.736	0	0.318920076	178.3782501	247.2579041	317.9695435	175.7863617	1168.774048	375.2677307	5.073143005	137.8813629	137.8813629	27.79146004	120.3349304	51.02843857	131.1494141	39.05651855	5464.827637	411.3484192	81.28541565	330.2246094	268.1903687	291.3502808	0.030253639	0.110490873	446.3106384	0.132512748	0.011938708	74.81409454	0.311453462	4907.976074	7032.015137	5118.865234	0.49269402	0.141042277	0.0234976	0.031694833	0.005764992	2.653040409
524485.8294	2611799.595	0	0.288514555	179.8854218	247.8436279	317.6353149	176.8695831	1130.712524	361.3858032	4.147841454	137.9800568	137.9800568	27.14554977	115.3419342	48.88419724	129.5975494	38.99843597	5442.54834	414.5615845	84.9172821	329.1824646	268.8173828	291.9277039	0.023437271	0.076536126	436.2249756	0.250611991	0.008197232	85.4487915	0.139632463	4293.742188	6498.125977	4532.521973	0.494312465	0.185798272	0.00738658	0.057102852	0.006220546	2.143985987
524512.9337	2611956.498	0	0.289299935	179.9103088	247.8495178	317.6489563	176.862381	1130.653687	361.3899841	4.148573399	137.9832611	137.9832611	27.10587692	115.33284	48.88555145	129.6022339	38.99837875	5443.342773	414.5990601	84.91621399	329.2106018	268.832428	291.9322815	0.023838481	0.077190585	436.063385	0.254867405	0.008248253	85.67940521	0.137438938	4285.276367	6487.023926	4529.169922	0.494335234	0.185356095	0.007448937	0.056717366	0.006246211	2.130690336
489936.3553	2612504.457	0	0.417484194	178.5670013	246.5188751	317.5759277	174.952774	1215.300171	397.9305115	5.348761082	138.895752	138.895752	26.94377136	128.8168793	51.62682343	132.7098236	39.29047775	5489.503418	413.4438782	79.54780579	333.4906921	267.4723511	290.5534363	0.052077718	0.132787317	457.1799316	0.316959888	0.014739146	108.2949905	0.295780033	4818.515625	6772.651855	5098.263184	0.492606908	0.113820218	0.032125667	0.018939802	0.007571164	1.976255178
506253.908	2612510.825	0	0.340559363	177.800705	247.2262573	318.089325	175.5948334	1175.136841	378.5216675	5.180122852	137.97052	137.97052	27.55518532	121.7127762	51.29951096	131.41922	39.08163071	5472.325684	409.8727722	80.6309433	330.0099487	268.2050476	291.3097839	0.031632792	0.118549675	446.690033	0.13992542	0.012652989	76.40309906	0.326157659	4998.22168	7169.390137	5181.996094	0.491955966	0.11882586	0.027686918	0.022681277	0.005671957	2.608379841
526150.6364	2612715.79	0	0.285381585	179.659729	247.9053345	317.6434326	176.8981781	1127.693848	360.7437744	4.098195076	138.0421753	138.0421753	26.85764885	115.067627	48.58026505	129.4550018	38.99465942	5444.333008	414.5020142	85.06723022	328.9514771	268.9330444	291.9771729	0.022438429	0.080190174	435.0209961	0.31679973	0.008423989	88.56531525	0.120796293	4222.121094	6435.92334	4437.268066	0.494916379	0.18080397	0.004637162	0.055543903	0.006698555	2.154566288
523960.2316	2612969.549	0	0.294843435	179.9382019	247.8683167	317.744873	176.8064423	1131.264526	361.6422424	4.170010567	137.9857941	137.9857941	26.9172554	115.3712006	49.00630188	129.6807709	38.99898529	5448.258301	414.8403625	84.83892822	329.450592	268.8989258	291.9432678	0.026107816	0.08077085	435.3965149	0.278981447	0.008367299	86.65792847	0.12801449	4248.424805	6436.343262	4529.330078	0.494665772	0.182793751	0.008446665	0.054880641	0.006406616	2.058031797
514723.7585	2613024.293	0	0.308175713	179.2574615	247.5302582	317.9731445	176.1697998	1151.539795	368.1785584	4.628612041	137.8658295	137.8658295	27.33278465	117.6915283	50.60041046	130.6016846	39.02190399	5462.941895	413.5658264	82.86138916	330.428833	268.5312195	291.6128235	0.028707314	0.101168074	441.368103	0.251000941	0.010130328	78.50442505	0.218688235	4576.433105	6546.197266	4946.731934	0.493452728	0.178768829	0.01869037	0.043820612	0.005100911	2.520610809
506462.0655	2613037.403	0	0.338634372	177.8523407	247.2642212	318.1483154	175.5929565	1173.693237	378.0469055	5.151685238	137.9814606	137.9814606	27.42471313	121.5262833	51.35665512	131.3992004	39.07388687	5473.9375	409.900177	80.68016815	330.0133362	268.2695923	291.3453674	0.032113407	0.118822366	445.9305115	0.159372211	0.012420565	76.25606537	0.317689657	4977.458496	7142.388184	5172.831543	0.491909325	0.120719269	0.028769678	0.021768585	0.005643084	2.615519524
486470.8789	2613378.018	0	0.439394623	179.696106	246.6260223	317.5904236	175.0762024	1218.260742	402.0236511	5.13690567	139.2456055	139.2456055	26.4578476	129.2650604	51.36282349	132.9461975	39.31862259	5497.061523	414.3258972	79.76083374	334.1702576	267.6296082	290.6710815	0.050259739	0.125392601	454.6040039	0.43414399	0.015821906	122.244606	0.251106322	4641.901367	6609.332031	4960.343262	0.49324581	0.115481205	0.029778743	0.019597394	0.007904809	1.718245149
492538.1614	2613596.639	0	0.409233987	178.2853241	246.6968079	317.8288879	175.008316	1207.755127	394.5241699	5.324235439	138.7174377	138.7174377	26.8242569	127.4878693	51.86437988	132.5382233	39.24253082	5491.152832	412.3447266	79.4629364	332.8226624	267.68927	290.7256165	0.054041967	0.135401934	454.174469	0.225171015	0.012698341	95.30879211	0.322038442	4941.458984	6929.535645	5220.999512	0.492615521	0.112476684	0.031315014	0.019296942	0.007051449	2.350072145
483300.9944	2613663.427	0	0.451156735	180.5496521	246.6820679	317.5598145	175.2683868	1221.062378	405.5610352	4.990550995	139.5690765	139.5690765	26.12471962	129.4890442	50.9593277	133.1464844	39.3563118	5501.749023	414.6967468	79.91672516	334.555603	267.7050171	290.7355957	0.050761253	0.118353978	453.0592957	0.560021937	0.018316222	134.7900391	0.201497197	4470.069824	6470.775391	4850.578613	0.493889213	0.107125245	0.020997614	0.021598518	0.00836357	1.658165097
522560.9647	2613921.703	0	0.30179432	180.0936279	247.8499603	317.8768921	176.7042084	1133.515869	362.288269	4.226177692	137.9728851	137.9728851	26.77372742	115.559433	49.29001999	129.8433838	39.00126648	5454.676758	415.0680847	84.60922241	329.8190308	268.9245605	291.9164124	0.028807616	0.08431261	435.2544556	0.284701079	0.009784525	87.38479614	0.12265823	4235.27832	6355.893555	4561.451172	0.494409114	0.180373132	0.011422838	0.051218532	0.006377744	2.006992579
521677.1718	2613980.283	0	0.303842664	179.8141632	247.8140717	317.9098816	176.6444092	1135.257813	362.7519226	4.262485981	137.9569244	137.9569244	26.82178307	115.7239075	49.46626282	129.9322205	39.00396729	5456.090332	415.0379028	84.45950317	329.9432373	268.8825684	291.8840942	0.028602833	0.086510174	435.8400269	0.298176587	0.010294726	86.58532715	0.133383498	4264.820313	6348.322754	4600.807617	0.494331688	0.181563601	0.012403558	0.051292226	0.006271875	2.028358698
523554.8462	2614279.087	0	0.302241981	180.0097351	247.9064636	317.8610229	176.7499695	1131.495972	361.815979	4.185705662	137.9940948	137.9940948	26.64480591	115.3715591	49.10955429	129.7571411	38.99842834	5454.701172	415.0458069	84.75498962	329.6868896	269.0037537	291.9703979	0.028765824	0.084963858	434.296875	0.308174521	0.008758454	89.02896118	0.115427285	4187.930176	6341.61377	4509.133301	0.49476856	0.180157706	0.009523756	0.051252544	0.006467571	1.978539824
498506.8236	2614305.586	0	0.392892718	177.1600952	247.0376282	318.1703491	175.1514282	1192.869019	387.3378601	5.29774189	138.350769	138.350769	26.93383026	125.1801071	51.81548691	132.1118317	39.16831589	5486.995117	409.4017944	79.58222198	330.940094	268.0736084	291.0834961	0.049891967	0.133714452	448.8554382	0.153515294	0.011638256	83.84980774	0.347251087	5040.68457	7214.033203	5301.421387	0.49341169	0.109846316	0.033718631	0.012023741	0.006092221	2.683228493
468799.2201	2614379.589	0	0.523373842	184.134079	247.0699921	317.7211304	175.4164734	1221.219727	412.5298157	4.501567364	141.3149567	141.3149567	24.22758675	124.5158615	47.98488998	133.8983917	39.55617142	5506.245605	415.9355469	79.78549194	335.6185913	268.1788025	291.1756897	0.062985577	0.096192285	439.2305908	0.885744333	0.025124574	168.852066	0.053026922	4252.28125	5881.796875	4601.645508	0.491047889	0.09613324	0.008497684	0.032409113	0.009184849	1.830294967
514892.5706	2614585.033	0	0.314321369	179.3471832	247.6163788	318.1076965	176.1173553	1149.840332	367.683075	4.594866276	137.8973541	137.8973541	26.97793198	117.5328217	50.64775085	130.6117859	39.0202179	5468.657227	413.7593994	82.93544769	330.5873718	268.6980286	291.6932068	0.027971765	0.103959143	439.4410095	0.296277642	0.009671147	79.16928864	0.203282624	4493.509766	6472.526367	4877.480957	0.493332684	0.176807389	0.020209637	0.038270757	0.005328688	2.49650383
514489.7904	2614923.917	0	0.316368192	179.4926453	247.6193542	318.1525269	176.0682373	1150.605835	368.0914917	4.612162113	137.905777	137.905777	26.90769577	117.6631775	50.71166992	130.6625519	39.0209465	5470.492676	413.6615906	82.82343292	330.6523438	268.71875	291.6937256	0.027603989	0.105553575	439.2025146	0.30661878	0.009580445	78.97383881	0.203473911	4496.556152	6486.86377	4882.886719	0.493301839	0.174522817	0.021978334	0.03506216	0.005408891	2.524293184
472274.3214	2615131.028	0	0.517559826	184.1438446	247.1991882	317.8440552	175.5944366	1219.872925	411.9725647	4.513738632	140.901886	140.901886	24.48891068	125.8216248	48.91264343	133.7787018	39.4949379	5511.354492	415.6951599	80.08213043	335.4936523	268.3148804	291.2988586	0.062609442	0.100029193	438.8914185	0.836875677	0.026558807	170.367691	0.064657643	4251.412109	5993.989746	4572.113281	0.492736816	0.084494986	0.008185894	0.032550834	0.008931407	1.67681849
493917.0124	2615220.261	0	0.402274549	177.8675079	246.9129944	318.1184998	175.0545349	1201.398804	392.5924072	5.196504116	138.6822205	138.6822205	26.48801041	126.521019	51.95349503	132.4606323	39.2060051	5495.831055	411.6665344	79.48075104	332.4684143	267.9669495	290.9388428	0.05553814	0.133477062	450.5757446	0.208080709	0.012148458	92.48648834	0.330123842	4986.292969	7037.606445	5251.209961	0.492854506	0.116870083	0.032766253	0.01905318	0.007189398	2.534410238
511362.6223	2615350.178	0	0.322961509	179.4255219	247.5259857	318.3092346	175.8274841	1157.952026	371.480011	4.789082527	137.943985	137.943985	26.85694313	118.8933411	51.12070084	130.965683	39.02564621	5475.96582	412.4381714	81.95179749	330.6203613	268.646637	291.5980835	0.028870305	0.110211767	440.7809448	0.316616714	0.008690427	77.8928299	0.232168138	4627.872559	6674.663086	4977.405273	0.492694497	0.156796157	0.026417084	0.026598489	0.00527415	2.562703848
504720.5338	2615541.388	0	0.353378028	177.9961548	247.3802185	318.423584	175.4247437	1174.833008	380.5750427	5.088860512	138.1073456	138.1073456	26.80132103	122.181488	51.62399292	131.5923462	39.07808685	5484.972656	409.0705566	80.37192535	330.0146179	268.4953308	291.4432068	0.041500017	0.121837996	443.2347412	0.235878199	0.011649594	77.30332947	0.286240816	4942.723145	7108.064941	5219.571777	0.491871029	0.111898459	0.035589367	0.016689248	0.0057682	2.64412117
477148.8157	2615757.363	0	0.49541977	182.9791107	247.1938934	317.894165	175.7106171	1217.892456	410.1731262	4.582534313	140.3314362	140.3314362	24.94474602	127.2987213	49.94181442	133.545578	39.40723801	5514.450684	415.5633545	80.19380951	335.3429565	268.3137512	291.2801209	0.059968155	0.107038938	441.36203	0.730833471	0.026904609	160.8323364	0.098631606	4261.904297	6241.783691	4640.533203	0.494182974	0.085129902	0.010674543	0.030714111	0.008671549	1.598789215
468664.9892	2616064.701	0	0.523056269	184.0075073	247.2808075	318.0855408	175.5127411	1215.021484	411.1919556	4.378961086	141.3703613	141.3703613	23.79446602	123.5677567	47.78907394	133.8962097	39.52991867	5512.8125	416.1610413	79.95574951	335.6941223	268.4503174	291.3907166	0.06893266	0.093930557	435.2417297	0.886842549	0.027188055	172.5413361	0.040860571	4204.182617	5836.505859	4558.347168	0.491119325	0.086167313	0.007375242	0.034387559	0.009425458	1.710981965
475062.5531	2616246.428	0	0.509186566	183.3985748	247.3486786	318.0375977	175.7367249	1216.13562	410.747345	4.487245083	140.5905762	140.5905762	24.55880356	126.2698593	49.53915024	133.6612396	39.43394089	5516.557617	415.8103943	80.22888947	335.5149536	268.4964905	291.4464722	0.066876464	0.10270156	437.5807495	0.774348557	0.026915947	167.1249084	0.07552319	4231.538574	6162.770508	4584.071289	0.493643075	0.082885019	0.009183621	0.032703895	0.008838371	1.586746573
521077.4224	2616546.179	0	0.315453947	180.010025	247.911499	318.100647	176.5498047	1135.007446	362.800293	4.266993046	137.9738312	137.9738312	26.28895569	115.7231445	49.58921433	130.050827	39.00194931	5468.064453	415.1782837	84.3249054	330.2895813	269.1043701	291.9653015	0.02979392	0.096513093	433.6296387	0.397515386	0.010521483	91.06230927	0.119087398	4135.438477	6180.866699	4546.570801	0.494601011	0.174313068	0.013157521	0.049602892	0.006031266	1.942072034
473665.5405	2616698.103	0	0.515999436	183.8028412	247.4284668	318.1536865	175.7398987	1214.436523	410.7973633	4.414262295	140.7740173	140.7740173	24.26885414	125.4544601	49.1749649	133.7272797	39.44835663	5517.945801	415.9512329	80.23834991	335.597168	268.5977783	291.5340576	0.069363125	0.100131854	435.2314453	0.813562453	0.027278757	170.8081055	0.062642671	4208.621582	6053.5	4553.331055	0.493579984	0.081989333	0.008078186	0.035220888	0.008854412	1.57663238
500244.3092	2616727.523	0	0.388457358	177.5822601	247.2814178	318.5435791	175.203064	1184.04834	384.9187927	5.112539768	138.339035	138.339035	26.40045929	123.8985519	51.81196976	131.9758911	39.12083817	5493.952637	409.0768127	79.82971191	330.7191162	268.4327087	291.3319092	0.050297353	0.127416924	444.1245422	0.163581878	0.010096314	77.16637421	0.31420809	4993.583496	7228.691406	5270.61377	0.492765695	0.112000495	0.037148315	0.012375213	0.006133926	2.658379555
479027.6756	2617007.919	0	0.490568519	182.3739624	247.3419189	318.1261597	175.7455444	1213.201782	408.5214539	4.522592545	140.1453857	140.1453857	24.84515953	127.0423431	50.26547623	133.447403	39.35632324	5518.899414	415.5159607	80.23462677	335.2557068	268.5055847	291.4252014	0.060135324	0.111090794	439.2971802	0.705644131	0.026400076	155.5040131	0.121064112	4289.836914	6252.443359	4670.67627	0.494784147	0.092255712	0.010827603	0.030464679	0.008620219	1.560672045
480083.5641	2617126.502	0	0.484446079	181.8799438	247.3336792	318.162384	175.7066498	1212.294312	407.6638184	4.536273956	140.0449677	140.0449677	24.9009037	127.1331177	50.43078613	133.3917999	39.34129334	5519.037109	415.408905	80.21489716	335.1616211	268.5015259	291.412323	0.058563925	0.11119666	439.7450867	0.683612049	0.026088288	152.4390564	0.134837329	4317.262207	6275.188477	4692.164063	0.494747847	0.097505115	0.013418292	0.028905733	0.008639468	1.566053629
521649.2263	2617157.79	0	0.318764955	180.1015625	247.9652405	318.1201782	176.5813751	1133.415039	362.3851929	4.234436989	137.9849243	137.9849243	26.12633514	115.5387421	49.46561813	130.0044861	39.00052643	5469.835938	415.2767944	84.42602539	330.2801819	269.1923218	292.010498	0.028648805	0.098293602	432.5002747	0.417740047	0.010515814	93.02284241	0.108719215	4078.809326	6149.609863	4502.15625	0.494754136	0.17490831	0.012148458	0.049585886	0.006002393	1.891225815
499718.8483	2617244.515	0	0.394207895	177.7196198	247.2954407	318.6018982	175.1791992	1184.297729	385.2076721	5.073028564	138.3848724	138.3848724	26.24894142	123.9849319	51.8378067	132.0225525	39.12195969	5496.525391	409.2469788	79.80179596	330.8834839	268.466095	291.3407898	0.050966036	0.127731308	443.7951355	0.158708736	0.009818538	76.83348846	0.309617043	4986.481934	7233.458008	5270.552246	0.492692709	0.11464221	0.037159652	0.012698341	0.006149967	2.657826424
487586.6185	2617385.941	0	0.436927915	179.4295959	247.1456909	318.3338013	175.2520905	1205.679688	399.2549744	4.763801575	139.280365	139.280365	25.50752449	127.0780029	51.52919006	132.9082642	39.2445488	5511.959473	413.7400513	79.9202652	333.8768005	268.3049927	291.1985474	0.055730388	0.120744027	444.9190063	0.460866183	0.014654112	121.0140762	0.252649426	4674.557129	6620.059082	5011.354004	0.49387145	0.124534443	0.029722054	0.023367215	0.00846623	1.852566481
494702.5315	2617527.092	0	0.405918419	177.6933899	247.1381073	318.4831238	175.1027527	1194.557373	390.8204041	5.001601696	138.7042389	138.7042389	25.9454174	125.5115204	51.89912796	132.4139557	39.17025375	5503.683594	411.2782898	79.58168793	332.2594299	268.2918701	291.163269	0.055901736	0.131577849	446.1333923	0.212702185	0.01104869	90.35033417	0.308507532	4950.202148	7111.821777	5257.449219	0.493231893	0.122964159	0.03614492	0.019540705	0.007551915	2.624605656
516609.6237	2617966.335	0	0.322940439	179.8912201	247.8490295	318.3526611	176.169342	1143.100342	365.4515381	4.43716383	137.9497681	137.9497681	26.15991211	116.775856	50.40253448	130.5042572	39.00936127	5479.976074	414.5524292	83.40283966	330.8843079	269.0960388	291.9016418	0.027800415	0.108286895	434.3668823	0.449701428	0.010294726	86.05059052	0.143713415	4184.729492	6163.576172	4691.243652	0.493410796	0.1785364	0.020691494	0.038701594	0.005373602	2.271772146
517157.3878	2617999.79	0	0.322227716	179.9436646	247.8690948	318.3409729	176.2135925	1141.886475	364.9788513	4.411471367	137.9499359	137.9499359	26.12303543	116.6162872	50.29712296	130.4537964	39.00684738	5479.798828	414.6862183	83.53159332	330.8654175	269.1187439	291.9202881	0.028239237	0.108033456	434.0252075	0.450708091	0.010447786	87.16794586	0.138561204	4159.61084	6137.493164	4666.822754	0.493564963	0.177686065	0.019557713	0.040543988	0.00549551	2.216949224
496185.682	2618021.163	0	0.406946868	177.3447723	247.2154083	318.6123047	175.1173706	1190.403442	388.6891479	4.985586643	138.6239777	138.6239777	25.89253426	124.8724518	51.88060379	132.3026733	39.15016937	5503.810059	410.6788025	79.62221527	331.8816834	268.3973694	291.2447815	0.05509932	0.13113834	444.8264465	0.188885584	0.010476131	84.46128082	0.31062451	4968.526855	7196.611816	5266.670898	0.49331376	0.124285012	0.036898885	0.016643897	0.007292058	2.667238235
507053.3966	2618348.012	0	0.346865922	178.6895294	247.6045074	318.7179565	175.5144653	1164.865967	377.1245422	4.820563316	138.122818	138.122818	26.13905334	120.5681152	51.59931946	131.4051971	39.03763962	5492.810059	410.476532	80.91285706	330.4335327	268.8660584	291.656189	0.039895184	0.116448358	438.7877197	0.344551474	0.011241433	78.2161026	0.231224418	4719.522461	6795.650879	5118.380371	0.491930813	0.119704537	0.035736758	0.021065639	0.005440972	2.598201036
496192.2983	2618395.543	0	0.407772243	177.3561401	247.2454224	318.6574402	175.1263275	1189.606689	388.5497131	4.950239182	138.6365051	138.6365051	25.80568123	124.7546616	51.86662674	132.3043213	39.14625168	5505.131836	410.724823	79.64329529	331.9111633	268.4440308	291.2746582	0.054894537	0.130037948	444.2536316	0.197007477	0.010232368	83.89762878	0.306211978	4956.509766	7202.322266	5265.556152	0.493269593	0.125067323	0.037006594	0.017029382	0.007462088	2.663801432
521454.6837	2618497.084	0	0.323588729	179.926712	248.0272369	318.2160034	176.5491791	1132.870972	362.2428284	4.219771862	137.9845581	137.9845581	25.85889816	115.4738693	49.48222733	130.0533752	39.00029755	5476.006836	415.4052124	84.38607025	330.4563599	269.3159485	292.0602722	0.028978966	0.103015952	431.0560303	0.473929852	0.010935312	95.48797607	0.104102634	4009.703613	6067.34375	4469.023438	0.494829327	0.171648681	0.012959111	0.048514463	0.005909358	1.846393824
514648.8932	2618567.518	0	0.324829698	179.7851105	247.828598	318.4797363	176.0099487	1146.797241	367.2537231	4.502734184	137.9711151	137.9711151	26.07201958	117.3411636	50.723423	130.7103119	39.01415634	5484.366211	414.1013794	82.92740631	331.0274353	269.1096191	291.8731384	0.027812954	0.1110138	434.5389709	0.467546731	0.009784525	84.25576019	0.153622493	4231.383301	6216.897949	4760.100098	0.493289799	0.170979753	0.02520394	0.031904582	0.005145825	2.418683052
468336.4219	2618697.405	0	0.526192963	183.0025635	247.6082001	318.5778198	175.6511078	1205.010376	408.9811707	4.218193054	141.460556	141.460556	23.10942841	121.9817123	47.48654938	133.8951263	39.48684311	5522.521484	416.518219	80.10671997	335.8997803	268.8728027	291.7247009	0.079121687	0.08805649	429.3249817	0.913175762	0.02741481	174.7598114	0.026857791	4135.616699	5753.40625	4516.558594	0.492427737	0.080413379	0.004126961	0.039517917	0.009223347	1.600050688
520461.2943	2618808.378	0	0.321492732	180.1943359	248.0125732	318.2790527	176.4672241	1134.617798	362.6594238	4.253838062	137.9714203	137.9714203	25.83057213	115.6790619	49.67636108	130.1629181	39.00130463	5479.106934	415.3717041	84.21563721	330.6308289	269.3121643	292.0460205	0.028941352	0.104780421	431.2893372	0.489189863	0.010770914	94.77911377	0.111971229	4011.247314	6042.272949	4500.219238	0.495014906	0.172051176	0.014404681	0.04698953	0.005880485	1.906108737
510480.5979	2619179.217	0	0.340506226	179.8681793	247.7294006	318.7137756	175.7307587	1155.648438	371.8136902	4.632638454	138.0491028	138.0491028	25.96762085	118.9034576	51.23256683	131.1045227	39.01859665	5491.40625	412.284668	81.77774048	330.7973022	269.0359497	291.7725525	0.029409429	0.115107358	436.2984314	0.440138191	0.0104818	81.03300476	0.186895028	4477.355469	6448.087402	4923.959961	0.492996305	0.137238458	0.033055369	0.025974909	0.005181115	2.574723482
500161.0585	2619264.598	0	0.40067327	178.1887207	247.4657288	318.8419495	175.2000732	1179.269043	383.9945679	4.884234428	138.4324493	138.4324493	25.76580429	123.2832413	51.85625839	131.9935455	39.09777832	5503.508301	409.4823608	79.9078598	330.9814148	268.7307739	291.5055237	0.0501469	0.126460895	440.449585	0.197053239	0.009461397	76.82516479	0.287414074	4919.713379	7223.418945	5251.759766	0.492829442	0.121467568	0.037159652	0.012499929	0.006704972	2.658038855
485970.2534	2619424.519	0	0.454368204	180.1786499	247.4450378	318.6653442	175.4277039	1201.364258	399.9874268	4.530165195	139.5052032	139.5052032	24.86762047	126.1856766	51.20574951	133.0338135	39.23553848	5521.338379	414.2631531	80.15187836	334.2611084	268.6888123	291.5080872	0.055981144	0.116207749	438.8636169	0.529067218	0.017239131	133.4010773	0.220779717	4573.967285	6485.1875	4934.553711	0.494188845	0.117952846	0.027686918	0.026859257	0.008722879	1.706246614
474149.159	2619447.977	0	0.521624744	183.4452515	247.818222	318.6999817	175.9010315	1204.67395	408.782074	4.248438358	140.7875366	140.7875366	23.66596985	124.0869904	49.08679581	133.713501	39.40194702	5528.304199	416.3890686	80.39289093	335.8087158	269.0878601	291.9241333	0.076881602	0.096689537	428.2727051	0.839117825	0.026224341	172.9861755	0.060678713	4151.119141	5977.906738	4538.096191	0.494547278	0.082595907	0.007755058	0.040147163	0.009069356	1.495506167
516188.8514	2619620.843	0	0.323389918	180.1743622	247.9369354	318.5037842	176.1321411	1142.493774	365.4555054	4.404401779	137.9699097	137.9699097	25.79949951	116.7757034	50.45506668	130.5769806	39.00828171	5487.34668	414.6214294	83.30921936	331.0821838	269.2736816	291.973114	0.026926951	0.111693919	432.466156	0.505136251	0.010187017	88.87980652	0.127912462	4084.582031	6064.172363	4674.222168	0.493422031	0.172810808	0.022420507	0.032426119	0.005242069	2.240081787
489180.5781	2620452.512	0	0.448262542	180.0469055	247.478653	318.8299255	175.3014374	1195.308472	395.6907959	4.536754608	139.2429199	139.2429199	24.88704491	125.4580917	51.46810913	132.8186646	39.19271088	5520.996582	413.2476501	80.02174377	333.5778809	268.7585144	291.5237122	0.05688804	0.121478684	438.7331848	0.442998022	0.015096286	119.2174072	0.240444824	4690.51709	6712.083984	5064.910156	0.493889689	0.132006049	0.032369431	0.025776498	0.008520768	2.038308859
513655.7725	2620498.493	0	0.326867968	180.2076263	247.923233	318.7011414	175.9474792	1146.884155	367.7890015	4.465556145	138.0081787	138.0081787	25.6549511	117.4629898	50.81072235	130.8392181	39.01287079	5493.327637	413.9354858	82.67754364	331.1786194	269.3003845	291.9446106	0.027595632	0.114311747	432.6410217	0.535633385	0.009404709	86.61044312	0.138778016	4163.180664	6124.062012	4742.158691	0.49276492	0.153700948	0.028514577	0.029183509	0.005181115	2.444473743
494089.9495	2621189.13	0	0.434139073	178.8982544	247.5049438	318.9686584	175.21698	1186.54541	389.7772522	4.642591	138.8726501	138.8726501	25.01714325	124.1933899	51.75786972	132.4776917	39.13780594	5517.989746	411.9822388	79.81152344	332.6845703	268.8312683	291.5280151	0.056520268	0.124625854	438.9615173	0.327209502	0.01249426	90.88987732	0.265695751	4882.234375	7055.381348	5202.561523	0.493412614	0.140373349	0.03701226	0.024098502	0.008010677	2.559333086
488409.2156	2621248.78	0	0.457561344	180.2967987	247.5930939	318.9542542	175.3694763	1193.870728	396.0887451	4.464869976	139.337738	139.337738	24.63500977	125.1773529	51.32298279	132.8783264	39.19071198	5524.82373	413.6025391	80.11872864	333.8194275	268.9080505	291.6410217	0.057619412	0.118180737	436.3894653	0.469628692	0.01647383	124.3815689	0.232958823	4641.119629	6649.322754	5022.5	0.494029224	0.128723755	0.031110935	0.02829349	0.008735712	1.922518969
478251.7144	2621684.656	0	0.51941216	182.4470367	248.0589142	319.0463257	176.0409088	1197.227539	406.0655212	4.183280468	140.3768311	140.3768311	23.60950851	124.1610565	49.73780441	133.5282135	39.30738068	5536.289551	416.1408386	80.50972748	335.6397705	269.4067078	292.1525269	0.068686083	0.105081983	425.2076721	0.787389338	0.026275361	168.4583588	0.097050235	4203.744629	6075.791504	4625.466797	0.496462494	0.082567558	0.011082703	0.041331965	0.009236178	1.480143666
490942.3791	2621729.899	0	0.451084375	180.1086426	247.5918121	319.0280151	175.2964478	1189.502441	392.8945007	4.501178265	139.1347504	139.1347504	24.69991875	124.5592804	51.54085541	132.6996307	39.16289902	5523.676758	413.0728455	79.98667145	333.4006653	268.9337769	291.6238098	0.056662362	0.119521737	436.7637024	0.420210928	0.014586085	107.2759781	0.242982671	4759.322266	6825.143066	5126.10791	0.493396103	0.136291742	0.034370553	0.026020261	0.008556057	2.221203566
511849.9776	2622196.225	0	0.337621182	180.3353424	248.0037994	318.9343567	175.8583069	1148.838135	369.2306824	4.427577972	138.0633698	138.0633698	25.30585289	117.940239	51.04341125	131.0383301	39.01324463	5502.250488	413.5340576	82.20552826	331.2935486	269.460083	292.0115662	0.029656006	0.117320962	430.9388428	0.540803969	0.010413773	87.50914001	0.144542366	4218.287598	6120.428711	4785.955078	0.492481917	0.138207838	0.031564448	0.026921617	0.00527415	2.521347761
507236.9406	2622699.573	0	0.368649632	179.868866	247.9656219	319.144165	175.5923309	1157.762817	374.0678101	4.502734184	138.2083435	138.2083435	25.15803909	119.7083817	51.54817963	131.4470825	39.02243423	5509.222168	411.5298157	81.10862732	331.0055542	269.4321289	291.9849854	0.043292921	0.120445669	431.651123	0.424054533	0.010617854	83.64195251	0.179702342	4520.950195	6623.497559	4967.654297	0.492705524	0.11631453	0.035827462	0.019642746	0.005764992	2.581862926
518796.6725	2622807.788	0	0.321624964	180.1348114	248.2304382	318.6520081	176.2980194	1134.204224	362.4699707	4.204580307	137.9666901	137.9666901	25.07785797	115.8584061	49.89015961	130.4020081	39.00121689	5497.654297	415.5387878	83.93622589	331.1680603	269.7171021	292.2349243	0.030002885	0.11495658	426.4525452	0.602438867	0.011751634	97.12069702	0.082703121	3824.312988	5778.465332	4445.915039	0.494241685	0.166569352	0.01837858	0.032068979	0.00559817	1.932105303
488953.3327	2622842.321	0	0.465900391	180.7879486	247.758194	319.1980286	175.4119415	1188.725708	394.372406	4.387586117	139.3418884	139.3418884	24.30353546	124.3505096	51.26021194	132.8505554	39.17116928	5529.865234	413.7832642	80.19612885	333.8473816	269.1434937	291.8014221	0.059128124	0.114918083	433.1333008	0.501612961	0.016479498	122.5065765	0.222029507	4652.106445	6650.883301	5024.023926	0.493922234	0.128185213	0.032012291	0.02973906	0.00882554	1.945417881
472712.3662	2622966.649	0	0.5541116	182.5166779	248.2890167	319.3645325	176.0350342	1191.364868	405.2451477	3.994829416	141.035202	141.035202	22.65991402	121.642128	48.35590744	133.7672882	39.361763	5540.399902	417.0446472	80.54098511	336.1413269	269.7045898	292.3970337	0.080726519	0.088005155	418.6542969	0.909858406	0.025101898	179.9235382	0.036562815	4052.913818	5671.418945	4541.212402	0.495826066	0.079846486	0.006904723	0.044875029	0.009980462	1.431717634
475865.1997	2623043.891	0	0.543619752	182.9828644	248.2932281	319.3311462	176.1131287	1192.290405	405.2177124	4.032052994	140.6781158	140.6781158	23.0363903	122.7180328	49.1476059	133.6456146	39.32191849	5541.040527	416.7402954	80.57527161	335.9517822	269.7028503	292.3960571	0.078310914	0.09742099	419.899353	0.869706452	0.025674457	175.3888092	0.067399539	4139.796387	5826.379395	4586.413574	0.496287644	0.078854427	0.008242584	0.043633539	0.009810432	1.439047813
493096.4946	2623230.696	0	0.446382463	179.9320374	247.7286377	319.2368164	175.2985229	1182.674072	389.5526428	4.470887184	139.0064545	139.0064545	24.49058533	123.5516205	51.57795715	132.5592346	39.13033676	5526.759277	412.815918	79.98098755	333.083313	269.1450195	291.7489319	0.057251636	0.117863134	434.4030457	0.410029978	0.013508994	100.1848221	0.246043384	4819.618164	6957.784668	5159.23291	0.493638098	0.138882428	0.035453312	0.027131366	0.008309032	2.422225952
482217.5182	2623356.282	0	0.509407341	181.5155792	248.1024933	319.3016968	175.9268036	1191.092529	401.2449341	4.192797661	140.0097198	140.0097198	23.60239601	123.9935608	50.25942993	133.3076324	39.22893906	5539.823242	415.6455078	80.50022125	335.179657	269.5097961	292.1786804	0.06368769	0.107558653	425.353302	0.706124604	0.024036145	157.7621002	0.143356338	4403.712402	6240.53125	4736.302246	0.49583447	0.09613324	0.01925726	0.037471443	0.009589072	1.52637887
499057.0229	2623526.861	0	0.422536045	178.791748	247.7909393	319.3198547	175.3302155	1172.630249	382.4199219	4.521128178	138.6142426	138.6142426	24.7403965	122.1405258	51.86526489	132.1101837	39.07556534	5521.041992	411.203186	80.10165405	331.9214478	269.233551	291.8048401	0.051145744	0.123794951	434.0682068	0.321833044	0.009648471	89.29502106	0.268769205	4867.252441	7144.456543	5175.202637	0.492804229	0.1283326	0.037460104	0.016094012	0.00713486	2.623058796
507264.5694	2623876.328	0	0.373369873	180.0827484	248.0773773	319.2541504	175.6370239	1155.720581	373.2306824	4.434830189	138.2238007	138.2238007	24.91753197	119.4058838	51.50796127	131.4544983	39.02017975	5513.774902	412.0154724	81.18735504	331.2506409	269.6002502	292.0904541	0.045140151	0.119996533	429.4905396	0.437369883	0.010306064	86.70970917	0.176271796	4475.63623	6621.227051	4925.771484	0.492448032	0.111807756	0.035050821	0.018724384	0.00581953	2.569672823
477858.3477	2624261.534	0	0.540130436	182.5851898	248.4079132	319.4991455	176.1796875	1188.252441	403.2472229	4.003752232	140.492569	140.492569	22.97489357	122.6568909	49.42967224	133.5550385	39.27488327	5545.055664	416.6522827	80.62788391	335.8683777	269.8649292	292.5070801	0.071427673	0.100074105	418.1893005	0.868242264	0.023696011	175.769455	0.08081568	4204.338379	5879.146973	4613.821777	0.49677214	0.077584594	0.011264108	0.043571182	0.009922717	1.441873908
488941.2645	2624589.281	0	0.475318909	181.1994781	247.9575958	319.4607239	175.5014954	1183.546021	392.9560242	4.296117306	139.3944702	139.3944702	23.90741348	123.5230103	51.13427734	132.8607788	39.15271759	5536.134277	414.1977234	80.32767487	333.9307861	269.4222412	291.9984741	0.061648216	0.109368034	429.289917	0.573909283	0.016275417	128.2628326	0.211954653	4642.286621	6599.556641	4996.429199	0.494077504	0.126558244	0.030799145	0.032012291	0.009088605	1.899164319
476144.0039	2624681.231	0	0.554656088	182.7816772	248.5116425	319.6156921	176.1957245	1186.363647	403.1054993	3.94204855	140.6892548	140.6892548	22.69199181	121.9596481	48.99961472	133.6360321	39.28925323	5546.601074	416.9151917	80.65927887	336.0471497	269.9897156	292.6161194	0.07702788	0.096474595	415.7055054	0.910544753	0.024002131	180.6806335	0.06028337	4152.69043	5706.827148	4582.721191	0.496516556	0.075810231	0.008696096	0.044875029	0.009970838	1.40750277
478311.9517	2624930.924	0	0.541859984	182.5327301	248.4807739	319.6075439	176.2067871	1185.850342	402.1369019	3.976137638	140.465332	140.465332	22.86386108	122.4408722	49.43382263	133.5324097	39.2571106	5547.373047	416.6425781	80.65737915	335.8441467	269.9671021	292.5795593	0.070061058	0.099714801	416.8761902	0.876364112	0.022726629	177.1761322	0.082919925	4233.139648	5867.638672	4618.999512	0.496660739	0.0770007	0.012040748	0.043605194	0.010298067	1.44268012
480801.2473	2625036.842	0	0.529368997	182.0135345	248.38237	319.5778809	176.1017914	1185.637451	400.3824463	4.047930717	140.1949463	140.1949463	23.10056877	122.9531555	49.85484695	133.3917084	39.22043991	5546.561523	416.1411438	80.61702728	335.4875183	269.8660889	292.4691772	0.06807591	0.103413761	419.6205139	0.793452144	0.022686947	169.1963501	0.112519607	4332.39209	6051.584473	4680.44873	0.496258676	0.086241007	0.017029382	0.040566664	0.010099163	1.500706792
508018.6806	2625810.57	0	0.378113627	180.2890472	248.2872925	319.4212646	175.7532501	1151.171753	371.3165283	4.317966461	138.2191772	138.2191772	24.53120995	118.6739044	51.35491562	131.4242554	39.01407242	5520.97168	413.1915894	81.45849609	331.670929	269.907196	292.2841492	0.047037534	0.115736149	425.4824219	0.476194829	0.009693823	93.0464859	0.159157276	4362.16748	6546.744629	4853.011719	0.491768152	0.103661545	0.033095051	0.018389918	0.006223754	2.54166913
496976.8088	2626142.034	0	0.44812423	179.299942	248.0600586	319.6252136	175.403244	1169.947144	383.0207214	4.358187199	138.8166962	138.8166962	24.09139252	121.6903992	51.66159058	132.2967072	39.07883453	5532.732422	412.6290588	80.21524811	332.6812439	269.6116028	292.0609436	0.057640307	0.117243968	429.0057983	0.400970042	0.011649594	100.3045654	0.265695751	4872.722168	7027.689453	5105.865234	0.492498875	0.129948244	0.034653999	0.016916003	0.008132585	2.545645714
484235.4051	2626419.176	0	0.51496762	181.6953583	248.3795929	319.7592468	175.9384003	1180.44043	395.8319092	4.065958977	139.8922577	139.8922577	23.1042347	122.778923	50.28242493	133.1845703	39.16807175	5548.289551	415.5806274	80.64885712	334.9477844	269.9258728	292.4450684	0.062463172	0.100228101	420.4691162	0.732389212	0.021428449	159.017395	0.143356338	4443.625488	6274.230957	4792.738281	0.495128155	0.101966545	0.023225492	0.034727693	0.010128036	1.589237571
509276.9063	2626666.709	0	0.37496537	180.5323639	248.3886414	319.4478455	175.8471832	1147.592407	369.6357422	4.262325764	138.1736908	138.1736908	24.39262009	118.1359787	51.15060043	131.3359222	39.00903702	5523.112305	413.7779541	81.76499176	331.7957764	270.0555115	292.3724365	0.045018952	0.114100009	423.4690857	0.52147156	0.009971599	95.05451202	0.138854533	4249.178711	6408.668945	4779.606934	0.491930157	0.104903035	0.031178962	0.022375157	0.006233378	2.496933222
484935.0399	2626915.44	0	0.511605322	181.6982117	248.3964539	319.8173523	175.9077301	1178.82666	394.732666	4.059438705	139.8329315	139.8329315	23.07403946	122.6248627	50.35456467	133.1395874	39.15655518	5549.028809	415.4981384	80.6725769	334.8431396	269.9602356	292.454895	0.062881097	0.099050716	420.3226624	0.733739018	0.020260656	156.9989929	0.147373527	4457.248535	6278.071777	4821.234863	0.494840324	0.10404703	0.023939773	0.03444425	0.010063874	1.618725538
480467.6395	2627133.262	0	0.546826065	182.3818665	248.670578	319.9042358	176.2266541	1178.475708	397.8884277	3.906220675	140.2847137	140.2847137	22.6095295	122.0187988	49.59760284	133.4190216	39.19600296	5553.720703	416.336731	80.77923584	335.6064148	270.2509155	292.7595215	0.06888669	0.096753702	413.9380493	0.865405321	0.021547496	177.4747162	0.093147822	4289.400391	5947.374512	4661.030273	0.495938748	0.081144668	0.016456822	0.04182516	0.010352604	1.464656472
510536.6472	2627626.294	0	0.371783853	180.6807709	248.4938507	319.4920044	175.946991	1143.732422	367.8409119	4.18900013	138.128067	138.128067	24.22243881	117.6349258	50.88367081	131.2393188	39.00593948	5525.939453	414.3164978	82.10148621	331.8798218	270.2171021	292.4638672	0.043577109	0.111379527	421.2653503	0.582511604	0.010045295	97.22953033	0.125846475	4136.367676	6240.064941	4699.834961	0.491664112	0.106938168	0.029449947	0.027137034	0.006316789	2.438403845
501098.3626	2627679.471	0	0.447230428	179.4617462	248.3125153	319.8082886	175.5349274	1160.062012	377.7414551	4.274383068	138.5924377	138.5924377	23.9624424	120.2172928	51.54603195	131.9944	39.04195023	5534.730469	412.5895691	80.62999725	332.3482666	269.9751282	292.3088379	0.055011556	0.111215912	424.5302734	0.420554131	0.011116717	102.3687592	0.247688517	4767.181152	6955.304688	5032.974609	0.492471188	0.106785111	0.031932924	0.016921673	0.007972179	2.562900066
488098.2738	2627937.067	0	0.503218353	181.2618561	248.3926849	319.9394531	175.7252045	1174.096558	390.7163391	4.072296143	139.5599365	139.5599365	23.1324482	122.1735229	50.712883	132.9339142	39.11779404	5548.933105	415.1148682	80.64931488	334.3450012	270.0083923	292.431366	0.063854866	0.097501196	420.9299927	0.696309686	0.014484045	140.3581085	0.170583963	4542.056641	6336.577148	4918.860352	0.493901312	0.116909765	0.028225463	0.034415904	0.009733438	1.752915263
509860.1492	2628136.35	0	0.379224211	180.5758972	248.5351105	319.5781555	175.9399414	1144.202515	368.3171387	4.177400589	138.1582489	138.1582489	24.11711311	117.7784119	50.91265488	131.3062286	39.00596237	5528.852051	414.1520691	81.97917175	331.90979	270.2802734	292.504425	0.04570435	0.10839276	420.4170227	0.567571878	0.009778856	99.99533081	0.136278421	4192.117188	6326.489746	4718.393066	0.49164626	0.099188782	0.029449947	0.026190327	0.006464363	2.453718424
486861.9187	2628198.128	0	0.510323107	181.2931824	248.4748688	319.9867554	175.8308716	1173.932373	391.5626831	4.02246666	139.6814728	139.6814728	22.97406197	122.0888824	50.51541138	133.0191193	39.1252861	5551.370605	415.4077148	80.72291565	334.5901794	270.1000061	292.517395	0.063767098	0.096006215	419.1701965	0.741883814	0.014416019	150.7070618	0.156109318	4484.665039	6261.351074	4879.751465	0.493999481	0.109353125	0.026371732	0.034302525	0.009887427	1.683138609
509775.799	2628288.477	0	0.380651176	180.567215	248.5508423	319.6006775	175.9438477	1144.091919	368.3305359	4.170331001	138.1624756	138.1624756	24.08404541	117.7838821	50.90372849	131.3159637	39.00587845	5529.662109	414.1427307	81.97232819	331.9242554	270.3038025	292.5192566	0.046047051	0.1076966	420.101593	0.567960858	0.009722167	100.7462311	0.138216883	4197.11084	6336.847168	4718.310547	0.491654009	0.097556137	0.029449947	0.026309375	0.006541357	2.453183651
518266.72	2628291.261	0	0.340681493	180.0929108	248.5914307	319.2321167	176.2389374	1129.641235	360.9750977	3.939898014	137.9464722	137.9464722	24.08527756	116.0050049	49.81319809	130.5605927	38.99962235	5520.932129	415.9974976	83.87335968	331.6643982	270.3751526	292.5540771	0.030830376	0.108851522	418.3824463	0.738726556	0.011422838	98.63419342	0.05242753	3657.768066	5602.919434	4349.771973	0.493695647	0.144676045	0.020362696	0.042204976	0.006419449	1.860928774
503658.0166	2628458.062	0	0.439783037	180.339386	248.4382782	319.8443604	175.6769409	1154.470825	374.8388062	4.22256279	138.4584198	138.4584198	23.92417526	119.438118	51.40958786	131.7996368	39.02480316	5535.15625	412.7669678	80.96737671	332.1193237	270.1508179	292.4283752	0.052311756	0.10722822	422.0942993	0.479786783	0.008475008	102.6407623	0.215232164	4643.151855	6853.239746	4952.97998	0.492202669	0.092108324	0.03133769	0.018344568	0.007635327	2.541333914
497721.7155	2628739.9	0	0.475871891	179.8065643	248.3895111	319.9747925	175.5271149	1162.599976	380.4115601	4.216317177	138.8292084	138.8292084	23.59053802	120.6868744	51.37930298	132.2721863	39.0574646	5541.880859	413.2423401	80.5647049	332.8669434	270.0820313	292.3842773	0.058070771	0.106224075	422.5563965	0.447413564	0.01167227	108.03759	0.24685958	4783.729492	6949.783691	5066.401367	0.492129266	0.114670552	0.032148343	0.018355904	0.008228829	2.423760653
517077.7458	2628999.203	0	0.346892178	180.2737274	248.6399536	319.351532	176.2088928	1130.880737	361.4775085	3.931135416	137.954071	137.954071	23.98186493	116.2507019	49.96318436	130.6897278	38.99981308	5525.09375	415.9492798	83.67027283	331.8301697	270.4575195	292.5966797	0.032393418	0.107054979	417.4965515	0.72783637	0.010317402	98.54747009	0.066366546	3698.376709	5632.15625	4396.268555	0.493356615	0.140118256	0.022369487	0.040521313	0.006201297	1.928099394
493723.4112	2629094.022	0	0.490005434	180.3588715	248.4078522	320.0716248	175.5653534	1166.430298	384.4500732	4.135807037	139.1227722	139.1227722	23.28868866	121.21035	51.14551544	132.5580139	39.0755806	5547.102051	414.3888245	80.5901413	333.5719604	270.0917358	292.4150391	0.062153906	0.100321136	421.6044312	0.549566448	0.013645047	117.7033463	0.218700975	4713.536621	6767.327148	5044.302734	0.492414534	0.122935809	0.030974882	0.024257232	0.009537742	2.028943777
492137.0003	2629944.121	0	0.505908549	180.0670471	248.5262756	320.1878357	175.6455841	1165.771118	385.3244629	4.033951759	139.2666016	139.2666016	23.03636742	121.1341858	50.89985657	132.6766663	39.07699203	5551.523438	415.0395813	80.71218109	333.9634705	270.238678	292.5384521	0.063850686	0.092576727	419.0643616	0.63282162	0.013747088	126.3567123	0.190478623	4627.549316	6583.003906	5004.081055	0.492799193	0.120702267	0.030215248	0.027839979	0.009842513	1.820144773
501877.097	2630327.47	0	0.474596113	180.3323364	248.637146	320.1145935	175.7075653	1153.344849	375.5229187	4.137546062	138.5818329	138.5818329	23.49244308	119.5164261	51.20994186	131.9728699	39.0268364	5544.258789	412.8793335	81.00242615	332.4030151	270.4295349	292.615448	0.054869462	0.099676304	418.0612488	0.489807606	0.010765245	110.5778809	0.218420416	4680.362793	6830.238281	4970.51123	0.491064489	0.09417747	0.030396653	0.017913731	0.008411692	2.465836763
493967.9438	2630902.336	0	0.509111762	180.2149811	248.6294403	320.3120422	175.6553955	1161.583862	382.7360229	4.00599432	139.1466217	139.1466217	22.97332191	120.6364136	50.90797806	132.5584564	39.06361389	5553.287109	414.8383789	80.81162262	333.7499084	270.3955078	292.6304626	0.061995093	0.092756383	417.3352356	0.597108126	0.013100833	122.3192062	0.192914441	4638.917969	6704.93457	4996.834961	0.491928875	0.119494788	0.030356972	0.022227766	0.009775143	1.905954123
504252.1333	2630989.124	0	0.461417109	180.8701019	248.7324219	320.1173096	175.8450165	1148.646973	373.123291	4.104257584	138.4437408	138.4437408	23.48357964	118.9184723	51.02938461	131.7906189	39.01325989	5544.669922	413.0283508	81.32621765	332.1760864	270.5677795	292.6990356	0.052027568	0.099451736	416.2642212	0.529250264	0.010033957	111.3706284	0.205527142	4569.962891	6710.880371	4881.332031	0.491195381	0.089047112	0.029376252	0.024449974	0.008318656	2.462986708
489704.9392	2631064.941	0	0.523223341	180.4133301	248.7215118	320.3565979	175.8202667	1164.217285	386.3380737	3.904253244	139.4827728	139.4827728	22.66025925	120.9377365	50.4842453	132.8496246	39.07809067	5558.234375	415.7360229	80.90880585	334.4206848	270.4784546	292.7411499	0.065614328	0.088111028	414.7982483	0.740213692	0.01301013	141.0384979	0.149362981	4484.179199	6282.230469	4926.987793	0.493029684	0.108361065	0.02896242	0.03380933	0.010201823	1.654650211
510708.0768	2631173.661	0	0.402550906	180.8816986	248.817337	319.8551941	176.0834961	1138.459229	366.4186707	3.995584488	138.1209259	138.1209259	23.61746979	117.5411987	50.53093719	131.2878113	39.0020256	5540.790039	414.468811	82.42281342	332.0400085	270.7124634	292.7629089	0.045976002	0.101261109	414.6265869	0.603788674	0.008996547	108.6305466	0.151097402	4118.572754	6206.378906	4636.408691	0.491481632	0.094874747	0.028004376	0.036161926	0.007218271	2.265000105
508988.7645	2631307.176	0	0.415532947	180.7162323	248.8265533	319.9499207	176.0454712	1140.824463	368.1701965	4.033883095	138.1949615	138.1949615	23.56316948	117.8852234	50.65533066	131.4286194	39.00294113	5542.660645	414.0126038	82.10314941	332.039856	270.7207336	292.7767334	0.050360043	0.10059382	414.5148926	0.581070244	0.008866163	110.7049332	0.168033361	4238.867676	6384.793945	4701.840332	0.491267979	0.086756878	0.02835018	0.033729967	0.00762891	2.359015465
514958.3104	2632163.793	0	0.388341933	180.8092499	248.8872681	319.7726135	176.196167	1130.635864	361.9993591	3.829577446	137.9707794	137.9707794	23.49330711	116.7469482	50.03897476	130.9423981	39.00001907	5540.401855	415.6793213	83.33416748	332.1088562	270.8528442	292.8105469	0.036071163	0.098778024	412.6263428	0.655311286	0.010498807	106.1909256	0.11369288	3803.371338	5788.481445	4464.296387	0.492765158	0.126648948	0.022494204	0.045475934	0.006897459	1.933169365
494942.128	2632332.851	0	0.520864129	180.1430359	248.8158875	320.4850159	175.7371521	1157.135376	380.597229	3.929419518	139.091568	139.091568	22.78323364	120.1652451	50.77394867	132.506958	39.04941559	5557.614746	414.9188843	81.00440216	333.7324829	270.646698	292.8061829	0.061384924	0.087209545	413.9869385	0.611201346	0.012584963	125.2473145	0.175379083	4596.8125	6643.408691	4973.440918	0.491828889	0.108315714	0.02989779	0.021541828	0.009691732	1.854723334
499494.8951	2632457.946	0	0.512489319	180.6273804	248.8557129	320.4299316	175.7786713	1152.00769	376.2256775	4.02271843	138.7571564	138.7571564	23.00984573	119.6244583	50.93147278	132.1868744	39.03078842	5554.572754	413.6315613	81.24464417	332.9295044	270.7205505	292.8277893	0.056319661	0.091986433	413.6272888	0.52252394	0.011139393	120.3694382	0.189228833	4636.803223	6763.45459	4974.590332	0.490363538	0.095061816	0.02896809	0.017732326	0.008918575	2.139637709
493590.0062	2633237.969	0	0.530841112	180.3589172	248.9375	320.6108704	175.8089447	1156.018555	381.0374756	3.831682205	139.2051544	139.2051544	22.55881882	120.0722275	50.5259819	132.6088409	39.05108261	5562.233398	415.5785828	81.09303284	334.1109009	270.7992859	292.9296265	0.062128831	0.082721382	411.4783936	0.679265141	0.013639378	131.4784546	0.157626927	4536.012207	6479.79541	4921.822754	0.491917133	0.105691008	0.029512305	0.022726629	0.009980462	1.738960266
512550.093	2633375.804	0	0.417815506	180.4783936	249.0115356	320.0128784	176.176178	1132.597534	363.63974	3.850557089	138.031189	138.031189	23.29546547	117.2091751	50.16971588	131.1750793	39.00111008	5548.076172	415.1148682	82.96722412	332.1431274	271.0217285	292.9334412	0.04115732	0.09653876	410.4347839	0.59534651	0.008798136	110.9300842	0.146901667	3988.894531	6029.082031	4534.134766	0.491752595	0.10502208	0.025254959	0.04761311	0.007545499	1.977218509
505684.2862	2633666.891	0	0.475747019	181.1840057	249.0339355	320.3630371	176.0484314	1141.859863	370.4804382	3.99009347	138.3474884	138.3474884	23.11819077	118.460083	50.61202621	131.7211914	39.00531769	5554.10498	413.5478821	81.95082092	332.2870789	271.0036926	292.9668274	0.052470569	0.095903553	410.344635	0.54052943	0.009058906	119.7792587	0.193501085	4388.462402	6547.061035	4762.258301	0.489989072	0.083270505	0.02803839	0.035226557	0.008652301	2.114521027
507935.7746	2634038.481	0	0.454132169	180.7362976	249.0885162	320.2955627	176.1247711	1138.238525	368.031189	3.930609226	138.2207642	138.2207642	23.13179016	118.0799942	50.44010544	131.5628052	39.0019722	5553.996582	413.9178772	82.27203369	332.1911926	271.0896301	293.010376	0.051877115	0.096740872	409.31427	0.558557749	0.007516964	118.8076019	0.183362454	4256.260254	6441.776367	4674.38916	0.490109175	0.083038077	0.0284012	0.038418148	0.008232037	2.04239893
517095.8882	2634139.222	0	0.396535337	180.444458	249.0439911	319.8940735	176.2174072	1125.2771	359.7027283	3.692580462	137.8827667	137.8827667	23.20100784	116.333046	49.74223328	130.7967377	38.99958038	5545.091797	416.2176514	83.69471741	332.1096191	271.1274414	292.9541016	0.033500921	0.095168889	409.0986023	0.664371192	0.009194959	108.494194	0.101424508	3716.219482	5675.12207	4368.880371	0.492586017	0.12512967	0.019733448	0.05250537	0.007109195	1.915754914
507088.0342	2634174.646	0	0.464969665	181.0501709	249.1015625	320.3561096	176.1126709	1139.048828	368.7391663	3.936374664	138.2604218	138.2604218	23.08651924	118.204628	50.4668541	131.6261292	39.00283813	5555.170898	413.8002625	82.18881989	332.2363892	271.1042175	293.0231934	0.051977415	0.095858641	409.0720825	0.554073513	0.007664355	120.3084183	0.189216077	4297.203125	6488.799316	4693.165527	0.489978135	0.083497256	0.028367186	0.037068952	0.008360362	2.047626495
504837.7854	2634276.065	0	0.491181076	181.2718811	249.0918274	320.4720459	176.0539093	1141.94812	370.7975769	3.970783949	138.3957977	138.3957977	22.99175262	118.5985565	50.57498169	131.7985382	39.00669098	5557.141602	413.5358276	81.92827606	332.3942261	271.0781555	293.0228882	0.052859239	0.094030008	409.1558533	0.534649611	0.010073639	121.9692764	0.192353308	4404.102539	6567.241699	4775.64502	0.48984316	0.083621971	0.02803272	0.034733363	0.008777417	2.057155609
497611.3948	2634591.121	0	0.535847485	180.4853973	249.1121368	320.7129211	175.9078064	1149.279419	376.147583	3.836235046	138.8970184	138.8970184	22.58344841	119.5344009	50.58197021	132.3497162	39.02860641	5564.208496	414.7053223	81.4289093	333.5424805	271.0572205	293.0749207	0.057226561	0.082111843	408.497345	0.604269147	0.010714225	131.4912262	0.168581739	4554.054199	6571.747559	4914.929199	0.49050203	0.087028988	0.028548591	0.018837761	0.009800808	1.832037807
511891.28	2635419.566	0	0.446241081	180.0721588	249.2075195	320.2801514	176.1974335	1130.74707	363.332428	3.778398037	138.026062	138.026062	22.99770355	117.3296204	50.05501938	131.2677917	39.00075912	5556.397461	415.0152588	83.02117157	332.2073364	271.3106689	293.1102905	0.042172879	0.091848485	406.6278381	0.584227502	0.008287935	115.5492249	0.147921905	3984.451416	6162.36377	4517.768066	0.491048098	0.098712593	0.02514158	0.04921174	0.008299408	1.919217944
489916.868	2635463.124	0	0.561634421	181.2189026	249.2733765	320.9008179	176.1237946	1152.287598	381.3726196	3.644237995	139.497818	139.497818	21.97843742	119.6152115	49.84674072	132.8773651	39.05138016	5574.077148	416.7919617	81.42375946	334.8356628	271.2146301	293.2728882	0.063996956	0.079622343	404.2922058	0.858267188	0.012142789	152.3309479	0.095341332	4310.824707	6032.500488	4810.962402	0.492375165	0.091172956	0.024926163	0.025220945	0.010529052	1.520346999
499460.228	2635564.881	0	0.540273964	180.739563	249.2250519	320.7838135	176.0060425	1145.428833	373.8013306	3.820883513	138.7518005	138.7518005	22.55192757	119.2274094	50.47412491	132.2293091	39.02270508	5566.514648	414.4680481	81.63782501	333.3157349	271.2197266	293.1786499	0.056578778	0.080671392	406.328186	0.584204614	0.010498807	132.3286285	0.170826271	4503.944336	6524.295898	4878.127441	0.489557505	0.086031258	0.0277266	0.021870624	0.009820056	1.869740486
496223.538	2635687.913	0	0.544044852	180.7535553	249.2457581	320.8587952	175.9883118	1148.08728	376.3495789	3.739298582	139.0003052	139.0003052	22.35150146	119.4406204	50.34540176	132.4629669	39.02918243	5569.199707	415.4194336	81.48318481	333.9283752	271.2269897	293.2107239	0.059387237	0.078781813	405.6319885	0.691093385	0.011213088	137.8929138	0.150549009	4506.49707	6402.927246	4898.916992	0.491366506	0.081824936	0.027681248	0.022295792	0.01024032	1.784770131
511319.7688	2636358.61	0	0.461162448	179.9964752	249.2979736	320.4186096	176.2163391	1130.37915	363.4657593	3.747992516	138.0357361	138.0357361	22.8710537	117.4545136	50.02485657	131.3355255	39.00087357	5560.244141	414.882019	82.98053741	332.2248535	271.4352417	293.1930847	0.043347251	0.089381441	404.802887	0.576242864	0.007091796	118.4610672	0.147220492	3987.991699	6248.001953	4517.980957	0.491023481	0.093774982	0.025447702	0.048197005	0.008424524	1.901082754
496060.1064	2636411.433	0	0.548531473	180.7711487	249.3336029	320.9376831	176.0572968	1146.609253	375.8285522	3.696378231	139.0065613	139.0065613	22.2457943	119.3152161	50.23046494	132.4836731	39.02771378	5572.073242	415.645874	81.56381989	334.0494385	271.3443604	293.2982483	0.059688143	0.079593465	403.8573914	0.720881283	0.010323071	141.2043457	0.146442547	4475.608887	6311.131836	4885.400391	0.491160512	0.076961018	0.026638171	0.022840006	0.010468096	1.791758657
505348.829	2636876.101	0	0.511764109	181.0269165	249.3758087	320.7487488	176.1954651	1136.855713	368.359436	3.815873146	138.3452301	138.3452301	22.66113853	118.4045029	50.21458435	131.8009033	39.00338364	5566.370117	413.9762878	82.25218964	332.5716858	271.471283	293.2803955	0.051772632	0.088043652	403.6965942	0.572994113	0.009461397	128.9411163	0.174448118	4250.140137	6511.690918	4670.683105	0.489922106	0.079959862	0.027635898	0.039790023	0.009290717	1.944275379
511351.7509	2637145.992	0	0.466418892	179.814743	249.3670349	320.5193176	176.2379913	1129.215088	362.8873901	3.702189446	138.0196991	138.0196991	22.76907539	117.4165115	49.95531845	131.3411255	39.0003891	5563.219238	414.9723206	83.02928162	332.2705078	271.5413818	293.2583923	0.042920966	0.08644601	403.3283386	0.58491385	0.006938736	119.5027008	0.146302268	3966.417725	6267.277832	4503.549805	0.491183519	0.093230762	0.023769706	0.047426034	0.008623428	1.88865006
504414.0213	2637373.913	0	0.522213817	180.9906769	249.4350433	320.8417053	176.2101288	1136.944824	368.6407776	3.788922071	138.3956757	138.3956757	22.55776405	118.4616165	50.17110825	131.8758392	39.0042038	5568.995605	414.0882263	82.21022034	332.7226868	271.5436096	293.3391418	0.052575048	0.0870331	402.5784912	0.576654673	0.009376364	131.5281525	0.175379083	4261.375	6509.564453	4680.776855	0.489813149	0.081133328	0.027380798	0.038883001	0.009492829	1.943588138
501372.4626	2637697.557	0	0.544471741	180.8790588	249.4877319	320.9698486	176.1857452	1139.411621	370.6313477	3.744743586	138.595108	138.595108	22.37418175	118.7416382	50.16214371	132.1222534	39.01350403	5572.662109	414.6976013	81.99600983	333.3021851	271.5859375	293.4101868	0.055742927	0.084238827	401.381958	0.610835314	0.008922852	135.9711609	0.174142048	4382.522949	6450.381836	4743.435547	0.489972383	0.083690003	0.027210729	0.030294612	0.009919508	1.911336184
518373.1679	2637737.516	0	0.418139786	180.0679169	249.310791	320.2881165	176.2410431	1119.814819	357.8208008	3.470543861	137.7584991	137.7584991	22.73323441	116.0352478	49.51025772	130.7499084	38.99874496	5557.211426	416.473114	83.81472778	332.1169739	271.5886536	293.1920471	0.030282894	0.080478907	403.1575928	0.590404749	0.011570229	112.3182678	0.109191075	3782.337891	5766.069824	4344.749023	0.491950154	0.111042455	0.012312856	0.056286529	0.008193539	2.013640404
510280.3569	2637805.977	0	0.475100875	179.9676514	249.4462585	320.6555176	176.2723694	1129.564819	363.4664001	3.685007572	138.0582428	138.0582428	22.66501045	117.5679626	49.94484329	131.4407349	39.00096893	5566.681152	414.859375	82.92586517	332.3422852	271.6406555	293.3375244	0.044943728	0.08463984	401.86026	0.581413448	0.007001094	121.6652679	0.148623317	4005.571045	6329.671387	4506.217773	0.49089691	0.086955287	0.023922767	0.04548727	0.008876869	1.930312634
492045.5535	2638154.361	0	0.571886241	181.8726044	249.5903168	321.153595	176.2758942	1144.595947	376.7963257	3.528083563	139.297821	139.297821	21.76871681	118.8955917	49.69102097	132.7710724	39.03263855	5582.451172	417.0162354	81.76554871	334.8460999	271.650177	293.5584412	0.062107932	0.086067453	398.3438416	0.854126155	0.011961384	155.1809235	0.100468032	4278.473145	5907.072754	4753.88916	0.492526144	0.075917937	0.020997614	0.024353603	0.010699081	1.527148128
512672.8143	2638409.097	0	0.461837292	179.9449615	249.4638367	320.6354675	176.2747803	1125.937988	361.0138245	3.594454288	137.9342041	137.9342041	22.62381554	117.1787796	49.78598022	131.253479	38.99960327	5567.321289	415.4205933	83.25328827	332.3464355	271.7107544	293.3418274	0.04075611	0.081864819	401.1144714	0.604589462	0.006320826	117.8363953	0.141634673	3908.058594	6165.510742	4460.62793	0.491206169	0.094818056	0.019529367	0.048797909	0.009066149	1.924732924
495250.0639	2638489.117	0	0.564795494	180.9073486	249.5843201	321.1412964	176.2831879	1142.530396	374.4657593	3.56690836	139.0405579	139.0405579	21.94336128	118.9093857	49.89673233	132.559967	39.02557755	5580.809082	416.3886108	81.80375671	334.4099731	271.6700745	293.5375061	0.059550229	0.083831392	398.7386169	0.809741676	0.009886566	150.6152802	0.132031679	4381.22168	6055.355469	4810.759277	0.491455197	0.07209143	0.022828668	0.023713017	0.010468096	1.71567142
492548.32	2638521.165	0	0.573201418	181.6713715	249.6245728	321.1793823	176.2972717	1143.553467	376.0513	3.516346693	139.2509308	139.2509308	21.76202202	118.8237228	49.69410706	132.7402191	39.0304985	5583.339355	416.9954529	81.81127167	334.8117676	271.7017822	293.5879822	0.06123447	0.086782865	397.6882935	0.852341652	0.011706282	155.7131348	0.105747774	4283.478516	5907.012695	4753.541016	0.492458433	0.073434956	0.020328684	0.023679005	0.010708706	1.545086503
487084.3818	2638531.685	0	0.592014909	181.3391724	249.7325134	321.2765808	176.4379578	1144.527466	379.4040222	3.415269136	139.6993866	139.6993866	21.36911964	118.5818558	49.09587097	133.0757446	39.04182434	5586.953125	417.4371948	81.8391571	335.3874817	271.7827454	293.7248535	0.061974198	0.081832737	394.9260254	0.897847116	0.01146252	178.3001251	0.055398978	4043.099365	5661.208008	4628.938477	0.493072093	0.069886222	0.018032778	0.026643841	0.010907609	1.339139342
504728.5508	2638953.961	0	0.527021348	180.7975159	249.6188965	321.0067749	176.3336945	1133.96814	367.2164612	3.692832232	138.3543549	138.3543549	22.37685776	118.2860489	49.97392273	131.8820343	39.00413895	5575.105957	414.594574	82.37921906	332.8917542	271.7995911	293.5110168	0.051580384	0.086940065	398.9822083	0.585234165	0.009325344	135.1996307	0.168938831	4189.84082	6471.77002	4622.807129	0.490246773	0.076292083	0.025549741	0.04281155	0.009672483	1.93827641
497020.5718	2638999.728	0	0.564184785	181.0053558	249.6394501	321.1767273	176.3205414	1140.309082	372.7016907	3.577569723	138.8934479	138.8934479	21.98885155	118.8244858	49.90072632	132.4466095	39.02140045	5581.253418	416.0708923	81.90048981	334.2098999	271.757782	293.5802307	0.058446903	0.084219575	397.9034424	0.787389338	0.008922852	148.9431763	0.146786883	4369.475586	6140.323242	4796.287109	0.490950465	0.074302301	0.022976059	0.025073554	0.010586797	1.780101538
511078.7622	2639024.91	0	0.476282924	179.9932556	249.549408	320.7853088	176.3215942	1127.027222	362.0552673	3.598595142	137.9995575	137.9995575	22.52960014	117.3793259	49.80760574	131.3950806	39.00012589	5571.260254	415.2312317	83.08750916	332.4402161	271.8074036	293.4269104	0.042620059	0.080247924	399.6283264	0.605115652	0.006411528	121.5400238	0.147194982	3960.518555	6260.724609	4469.875	0.49107945	0.087476827	0.020640472	0.048344396	0.008973112	1.953341365
495872.932	2639069.816	0	0.567116559	181.0772705	249.6527252	321.1974487	176.3369598	1140.807373	373.4308167	3.544418812	138.9805756	138.9805756	21.90979958	118.7903671	49.84065628	132.5249329	39.02350998	5582.613281	416.3954773	81.89099121	334.3890686	271.7680054	293.597168	0.059395596	0.084412061	397.5047913	0.817223012	0.009132601	151.6750183	0.136291176	4357.916504	6047.55957	4788.386719	0.491150349	0.072289839	0.022057697	0.025481716	0.010535467	1.725777149
495273.5626	2639083.937	0	0.568391442	181.1116943	249.6569824	321.2024536	176.3368988	1141.095093	373.7858582	3.533253908	139.0233612	139.0233612	21.87735367	118.7757034	49.81412506	132.5609283	39.0243988	5583.105957	416.5254517	81.88626862	334.4659119	271.7675781	293.6038818	0.059470821	0.084947817	397.3929443	0.824818671	0.009631464	152.7137146	0.13034828	4350.786621	6006.508301	4782.677246	0.491363555	0.071927033	0.021541828	0.024608703	0.010570757	1.690936327
491462.655	2639352.337	0	0.578140914	181.9036255	249.727356	321.2824402	176.3682404	1141.976196	375.78125	3.452790022	139.3236694	139.3236694	21.59933472	118.5728683	49.49117661	132.8165741	39.02985764	5587.022461	417.2774658	81.91567993	335.0012817	271.8299561	293.6901245	0.062843479	0.086991392	395.6558228	0.867830396	0.011003339	162.4299469	0.084730849	4187.956055	5803.149902	4703.289551	0.492848307	0.069891892	0.018866107	0.023639321	0.010910817	1.482711792
521137.3418	2639775.421	0	0.423090279	179.6730194	249.4547424	320.4523926	176.1888886	1114.803589	356.123291	3.279256105	137.6464386	137.6464386	22.5003376	115.400116	49.24182892	130.5505676	38.99448776	5561.197266	416.4989929	83.92211914	331.8513489	271.8523254	293.3122864	0.02907091	0.079064131	399.5752563	0.572010338	0.013378609	112.7812805	0.105632998	3771.228271	5771.684082	4358.025879	0.491475195	0.109415479	0.007862767	0.06274341	0.008822331	2.030192852
517235.03	2639937.834	0	0.439431876	180.2314148	249.5365906	320.6410217	176.2376862	1119.00293	357.6388855	3.387586117	137.7278137	137.7278137	22.49763489	116.2615814	49.48053741	130.9046021	38.99874496	5566.866699	416.348053	83.68812561	332.2757263	271.9083557	293.3928223	0.031486519	0.072423317	398.9532776	0.57811892	0.008650744	113.5912094	0.128167525	3806.082275	5882.125	4392.524902	0.491247326	0.103054971	0.011711951	0.058174275	0.008912158	2.065259457
493970.7252	2640284.293	0	0.580998778	181.3235168	249.8108368	321.3429565	176.4375305	1138.918945	373.3468628	3.437118292	139.1072388	139.1072388	21.66040039	118.4648285	49.56408691	132.6659088	39.02469254	5588.606934	417.0211487	82.04785919	334.7693787	271.9656982	293.7537231	0.060615938	0.087248042	394.2198181	0.873298407	0.009835545	159.4663239	0.107086837	4237.282227	5822.094727	4697.993164	0.492144972	0.066309147	0.018854769	0.024319589	0.010647751	1.552824736
499011.2619	2640614.888	0	0.567745268	180.9299164	249.8211212	321.3088074	176.4608459	1135.772949	369.8411255	3.53700614	138.7047424	138.7047424	21.93758202	118.4339294	49.74915695	132.3240967	39.01496124	5585.655762	416.0587463	82.16307068	334.0986938	272.0162659	293.7330017	0.055592474	0.086981766	394.4755859	0.763526976	0.008809474	148.224823	0.156606689	4274.325195	6165.947754	4688.418945	0.491021335	0.078066453	0.021417113	0.027856985	0.010683041	1.774558544
506218.6718	2640777.594	0	0.52532053	180.5984497	249.7893372	321.1644897	176.4588165	1129.72876	364.7885742	3.575739622	138.2272339	138.2272339	22.24176407	117.9631195	49.76585007	131.7956085	39.00338364	5581.133301	415.2218018	82.65554047	332.9706726	272.0698547	293.6651306	0.047764726	0.088261805	395.1749878	0.605596125	0.008463671	135.6377258	0.16348055	4083.538574	6364.297852	4522.866699	0.490663111	0.072289839	0.021813935	0.045969129	0.009601904	1.957437277
493269.4496	2640973.664	0	0.584023654	181.3670044	249.8972473	321.4136353	176.4790955	1137.738892	373.052124	3.389004469	139.1479492	139.1479492	21.55345535	118.2987213	49.43181992	132.7203979	39.02522659	5591.218262	417.2246399	82.11973572	334.9024963	272.0720215	293.8378601	0.061351489	0.087517522	392.6921997	0.892745197	0.009903572	162.8910828	0.094372109	4172.641113	5758.254883	4633.073242	0.492714912	0.064359047	0.018514635	0.024795778	0.010772868	1.506480694
493947.3655	2641119.554	0	0.583640456	181.3279877	249.9091797	321.4254456	176.4939117	1137.122925	372.5134888	3.391818523	139.0882874	139.0882874	21.58171654	118.2968292	49.45610046	132.6745911	39.02417755	5591.360352	417.1266785	82.1439209	334.8213196	272.0945129	293.8452148	0.060854156	0.087350704	392.4651794	0.893912017	0.009903572	161.2010498	0.100034431	4184.125488	5762.719727	4628.018066	0.492513597	0.064500771	0.018537309	0.024965845	0.010830615	1.527424216
502049.2716	2641120.49	0	0.554103673	180.6829987	249.8716125	321.3063049	176.5001984	1132.692749	367.2177124	3.55894661	138.4850769	138.4850769	22.0367527	118.2337418	49.73417664	132.1125793	39.00687408	5585.451172	415.6474915	82.40608215	333.6248779	272.1227417	293.7590637	0.053883158	0.090526745	393.6130676	0.678967714	0.009019223	142.8353119	0.167587012	4180.910156	6341.012695	4602.673828	0.49060756	0.077148087	0.021349085	0.038129035	0.010259569	1.851357579
517845.3298	2641329.891	0	0.446804762	180.2274933	249.6591492	320.7999268	176.2252045	1117.018677	356.9223328	3.296941042	137.6684265	137.6684265	22.3613205	116.0910263	49.37311172	130.8798218	38.99781036	5571.290039	416.3657227	83.68829346	332.2775574	272.1040955	293.5010986	0.031056056	0.069898531	396.2507324	0.569562316	0.01006797	113.4574356	0.132337749	3807.789063	5892.15918	4391.253418	0.490680784	0.101399653	0.010816265	0.060175397	0.009172016	2.103037596
503719.3357	2641386.944	0	0.542792261	180.713623	249.8917694	321.2977295	176.5095062	1130.910889	365.8486633	3.551854372	138.3690643	138.3690643	22.08793449	118.1254044	49.71526337	131.9931183	39.00431061	5585.191406	415.5863037	82.53914642	333.4048767	272.171875	293.7690125	0.0505899	0.089477688	393.3510742	0.636093259	0.009342351	141.2565155	0.166247949	4108.894043	6338.814941	4580.76709	0.490436405	0.071031347	0.020776527	0.042057585	0.010067082	1.873390317
511659.4218	2641481.855	0	0.487896949	180.5213928	249.8101654	321.0578918	176.3544312	1123.462524	360.286377	3.451005459	137.9218903	137.9218903	22.29375839	117.2136688	49.61074448	131.401001	38.99958038	5579.535156	415.8609619	83.20964813	332.6716919	272.183136	293.6691589	0.039840855	0.079763494	394.8014526	0.6247226	0.005549855	122.4923401	0.148202464	3891.422607	6137.456055	4443.253906	0.490795434	0.083089098	0.01636612	0.052131224	0.009261844	2.009692907
484467.9119	2641639.796	0	0.636199176	181.074707	250.1172333	321.6142273	176.6526947	1136.083252	376.4936218	3.193918943	139.8286285	139.8286285	20.85783768	117.4476166	48.42614365	133.2230225	39.03969193	5597.677734	417.9698181	82.12617493	335.7000427	272.2703552	294.0820313	0.058501236	0.081303395	386.9276123	0.959482014	0.010385429	197.7475281	0.017943453	3799.677979	5360.280273	4481.204102	0.493744642	0.053525772	0.014722139	0.02839553	0.011103305	1.306297064
508411.6632	2642188.276	0	0.512458205	180.2530365	249.9352875	321.2570801	176.4677277	1125.628296	362.196991	3.461644173	138.0723114	138.0723114	22.16900444	117.6058121	49.61016464	131.6575775	39.00157166	5584.857422	415.7784729	82.91266632	332.9409485	272.3069763	293.8005066	0.042987835	0.085483573	392.5214233	0.635864496	0.006275475	131.6529236	0.155688465	3986.432129	6160.317383	4450.811523	0.490939736	0.073344253	0.018214183	0.048933964	0.009293925	2.006557226
492449.8444	2642265.659	0	0.591071963	181.2783966	250.0439911	321.5624695	176.5525665	1134.961548	372.0362244	3.300899029	139.1726837	139.1726837	21.37970352	117.971756	49.19562912	132.7831573	39.02464676	5595.932129	417.5095215	82.28498077	335.0631714	272.2631836	293.9738464	0.061180137	0.088075735	389.363739	0.912969887	0.010158673	168.455246	0.072041623	4038.130127	5627.286621	4510.871094	0.4934012	0.062346585	0.018299216	0.026768556	0.011058391	1.471871972
488437.6299	2642428.564	0	0.60917151	181.0052948	250.1081696	321.6608276	176.575058	1134.809082	373.8658142	3.222745895	139.4846649	139.4846649	21.09008408	117.6285934	48.79468536	133.0174408	39.02949905	5598.361328	418.0496521	82.27368927	335.4741211	272.3112183	294.052124	0.061058939	0.085643984	387.505188	0.928847611	0.009812869	183.0820923	0.038692564	3861.648682	5491.680176	4476.373535	0.493685454	0.060504191	0.016553193	0.028021382	0.011459406	1.38015914
507868.3939	2642678.272	0	0.515126109	180.3211975	250.0135345	321.334137	176.5013886	1125.431763	362.276123	3.441419363	138.0927887	138.0927887	22.10648727	117.6823807	49.57061768	131.7144165	39.00215912	5587.164063	415.9419861	82.88463593	333.0814209	272.4016113	293.8742065	0.043163363	0.086381853	391.1474609	0.649431467	0.006689304	133.8542938	0.156746969	3979.412842	6127.864746	4451.608398	0.490943164	0.071859002	0.018106474	0.04832172	0.009483204	2.003701448
494317.9981	2642928.248	0	0.586101949	181.1520538	250.1118469	321.6070557	176.5991364	1132.989502	370.4423218	3.298428297	139.0077057	139.0077057	21.44413185	117.9234314	49.23666763	132.6670685	39.02074814	5597.121582	417.3682251	82.36630249	334.9372864	272.3746948	294.0291138	0.060515638	0.085974418	388.3184814	0.912535191	0.009296999	162.7637329	0.090584472	4048.151367	5640.581055	4450.817871	0.493109345	0.063009843	0.018599669	0.026422752	0.011266919	1.497493744
488432.4919	2643345.795	0	0.614156187	180.703537	250.1782379	321.7460022	176.6148376	1132.743164	372.7871094	3.174243212	139.4571686	139.4571686	21.01836014	117.4322433	48.69797897	133.0183868	39.02912521	5601.099121	418.1790466	82.36463165	335.5142212	272.4142761	294.1107483	0.060678627	0.085037649	385.9229736	0.947493672	0.009914909	183.9465027	0.035364036	3791.610107	5402.236328	4410.085449	0.493785143	0.058213957	0.015816238	0.028610948	0.011552442	1.38070035
523843.8176	2643881.089	0	0.434347957	180.2409821	249.8007813	320.8590698	176.0678558	1109.453735	353.531311	3.03315115	137.4786682	137.4786682	22.09527588	115.0243683	48.98235321	130.4186554	38.98392105	5572.368652	415.3547974	83.86402893	331.4037781	272.4262695	293.6088562	0.025769297	0.073206097	391.93396	0.566061914	0.017539583	113.3211823	0.147896394	3810.145508	5813.742188	4413.731445	0.489226192	0.108990312	0.010249375	0.068758115	0.009082189	2.148662567
493772.3693	2644092.626	0	0.593102932	180.8582764	250.2285767	321.7368774	176.6376648	1130.699951	369.578186	3.231325388	139.0103302	139.0103302	21.32249069	117.687645	49.05368805	132.7101135	39.01960754	5600.75293	417.6134644	82.51598358	335.074585	272.5322266	294.1333313	0.059692323	0.085146725	385.8320618	0.928573072	0.009336682	166.0623322	0.079298079	3930.608643	5542.381836	4327.787109	0.493528366	0.060759291	0.018180169	0.027630229	0.011680766	1.479365945
522835.7752	2644105.7	0	0.441634744	180.5921326	249.843689	320.9407959	176.1047363	1110.161865	353.8769226	3.041227102	137.47435	137.47435	22.09160805	115.1951294	49.03421402	130.5068665	38.9859314	5574.570313	415.4690247	83.81008148	331.5626526	272.4725952	293.6486511	0.026701272	0.071585998	391.2519531	0.557871401	0.01703505	112.6982269	0.15913178	3825.120605	5824.770508	4420.492676	0.489393443	0.105691008	0.011071366	0.068208233	0.009284301	2.182298899
513396.1229	2644165.684	0	0.476105809	180.6588287	250.0676422	321.317688	176.347168	1118.851074	358.0282593	3.276098728	137.7686005	137.7686005	22.08210182	116.9368668	49.38566971	131.3100891	38.998703	5587.119141	416.4618835	83.40851593	332.8196411	272.5832214	293.9041443	0.030776046	0.079801992	388.8794556	0.61598295	0.005119019	117.7431793	0.150893345	3804.12207	6071.779297	4409.510742	0.490335017	0.082953043	0.014654112	0.057777449	0.009309965	2.076148272
498159.9433	2644249.309	0	0.575883389	180.7282257	250.2668915	321.6932678	176.6582947	1129.221313	367.1241455	3.31810379	138.6769867	138.6769867	21.57497597	117.8495178	49.28637695	132.432663	39.01184082	5598.567383	417.026001	82.59177399	334.5901184	272.6094055	294.1558838	0.055032451	0.085271843	385.7807007	0.87913245	0.008429658	153.3515167	0.135755554	3975.477295	5832.868652	4366.061523	0.491525978	0.065963343	0.018662026	0.031581454	0.011529985	1.612306595
493466.245	2644259.791	0	0.596048117	180.8066101	250.2428436	321.7618408	176.6388245	1130.396118	369.5281677	3.215813637	139.0303192	139.0303192	21.28706551	117.641571	49.00753784	132.7332459	39.01996994	5601.47998	417.6857605	82.53924561	335.1290283	272.5500183	294.1466064	0.059629634	0.085412994	385.4249878	0.93447572	0.009495411	167.515274	0.073546477	3895.920166	5512.019531	4306.287109	0.493503481	0.059948638	0.017692644	0.028310496	0.011716056	1.476891875
495854.8725	2644308.167	0	0.585598111	180.6735535	250.2605896	321.7254639	176.6536102	1129.849609	368.4569702	3.264293432	138.8467255	138.8467255	21.43659592	117.7731018	49.15864944	132.5830536	39.01579285	5600.279297	417.3917847	82.55766296	334.8937378	272.5897827	294.1596069	0.058881547	0.08465267	385.5821533	0.91280973	0.008372968	160.2471161	0.107431166	3940.230469	5654.858398	4306.766602	0.492575198	0.061507586	0.018412594	0.025442032	0.011651893	1.516789436
498467.8448	2644587.644	0	0.574389875	180.6154633	250.3059082	321.7229309	176.6740723	1128.424805	366.5568237	3.307167768	138.6415863	138.6415863	21.5688858	117.8100815	49.26008606	132.413681	39.01062393	5599.470703	417.0354004	82.64317322	334.5572815	272.6663513	294.1902161	0.054443177	0.085531697	385.0465393	0.882495582	0.008860494	152.4438782	0.13826789	3941.771729	5808.084473	4336.725586	0.491664976	0.066450872	0.018554317	0.03259052	0.011613396	1.619043469
496842.0156	2644754.956	0	0.582336545	180.4564056	250.3104095	321.7632751	176.6717682	1128.705322	367.4902649	3.264636517	138.7584534	138.7584534	21.46294212	117.7390823	49.1590271	132.5243835	39.01361465	5601.007813	417.3231812	82.63362122	334.820343	272.6652832	294.2011108	0.05724328	0.084594928	384.6065979	0.909080505	0.008628069	157.5727386	0.11806716	3897.00293	5699.132813	4264.550293	0.492424101	0.061887406	0.018321892	0.027715262	0.011619812	1.547098041
487278.3203	2644909.754	0	0.626176059	180.1549225	250.312912	321.8358765	176.6979828	1128.879639	371.2729797	3.07545352	139.4827728	139.4827728	20.83638	117.0614471	48.44845581	133.0793457	39.02899551	5606.32959	418.4882813	82.48666382	335.7138367	272.5953979	294.2270203	0.061021328	0.083735153	382.9411621	0.978173852	0.010447786	192.3404083	0.027074592	3649.335449	5103.668945	4322.723145	0.493400216	0.05053826	0.013815114	0.031003226	0.011767386	1.349073768
491832.8092	2645038.251	0	0.604988694	180.8867645	250.2924957	321.8585815	176.6528778	1129.097534	369.4025574	3.152645826	139.1284485	139.1284485	21.13525772	117.4203415	48.80635834	132.8314056	39.02172089	5604.45752	418.0006714	82.60500336	335.3386536	272.607605	294.1905212	0.062358689	0.086012915	384.0240784	0.954631746	0.010011281	173.5236664	0.050246771	3742.431396	5356.989746	4244.702637	0.493735999	0.057170879	0.016898997	0.032766253	0.011786634	1.453651547
505359.1886	2645259.436	0	0.533971667	180.2264557	250.3394928	321.6783447	176.6068268	1123.705811	361.7002258	3.333501101	138.1616821	138.1616821	21.8195858	117.7410736	49.33986282	131.9419403	39.00225449	5597.615723	416.8285828	82.9159317	333.7415771	272.8100586	294.1851196	0.04380697	0.088207267	384.3050842	0.744308949	0.008321948	139.4200439	0.15260224	3860.685059	5870.363281	4426.371582	0.490483612	0.06710846	0.01801577	0.049138043	0.010538676	1.913277149
499385.5665	2645481.276	0	0.572675943	180.4203339	250.3929596	321.8070679	176.7008972	1126.508667	365.163269	3.279324532	138.549881	138.549881	21.55536652	117.7273865	49.19313431	132.3650208	39.00817871	5601.871582	417.1133423	82.76463318	334.5187683	272.802002	294.2628784	0.053055663	0.086503759	383.0510559	0.888375402	0.009569107	150.2454987	0.143228799	3859.598389	5706.975586	4265.833008	0.491784036	0.065368108	0.017675636	0.037681192	0.011789843	1.639120221
520642.0733	2646774.358	0	0.449096501	180.9011078	250.1308136	321.3793945	176.2092438	1110.669312	354.0874939	3.017730951	137.4154511	137.4154511	21.94274139	115.8055344	49.06449127	130.7588348	38.98810959	5587.568359	415.5960693	83.64240265	331.9668884	272.8625183	293.9127502	0.027817132	0.063742146	385.6630554	0.517833829	0.015657507	109.7912827	0.194942161	3810.066406	6004.29248	4369.199219	0.488022923	0.094857737	0.012607639	0.069563098	0.009691732	2.196134806
503088.2539	2647051.537	0	0.553548515	179.9658661	250.5149536	321.9326782	176.6870728	1122.437134	361.550354	3.240019321	138.2572327	138.2572327	21.61572266	117.6661911	49.13217545	132.1237793	39.00341797	5604.866699	417.4603882	82.99240112	334.2955017	273.0315552	294.348877	0.044438038	0.087254457	380.2417297	0.827083647	0.009455728	142.7100067	0.147883639	3698.820557	5503.888184	4225.530762	0.491245151	0.063242272	0.017800353	0.050765019	0.011831548	1.792634726
518964.3062	2647299.268	0	0.451588839	180.8312378	250.2163239	321.5087891	176.2591248	1111.744751	354.7171936	3.033448458	137.4416046	137.4416046	21.91123199	116.1453247	49.09189224	130.9145203	38.99310303	5591.739258	415.8681641	83.55358124	332.256897	272.9504089	293.9970093	0.028205803	0.066023119	384.3479004	0.541558921	0.014126904	109.1618958	0.192595616	3796.297607	6058.847656	4344.386719	0.487807006	0.088179775	0.013401285	0.067272864	0.009810432	2.182852268
511838.1206	2647443.492	0	0.484828085	180.6195984	250.3946838	321.7847595	176.434021	1117.05957	357.7902527	3.155345678	137.7400208	137.7400208	21.81688309	117.2850266	49.20603561	131.4799347	38.998703	5599.972656	416.9483643	83.38469696	333.2164917	273.0397339	294.2061157	0.028744927	0.081598543	381.9233704	0.672859132	0.005515842	117.8336182	0.155420661	3724.016602	5863.999023	4350.562012	0.489727467	0.071870342	0.014070215	0.059517805	0.010208239	2.113388777
491855.5268	2647603.4	0	0.608020306	179.9320221	250.4794769	321.9495239	176.7447205	1123.814819	366.660675	3.061589241	139.0095978	139.0095978	21.01891136	117.0546036	48.54551315	132.8365479	39.01877213	5612.086914	418.2709351	82.87031555	335.473877	272.8917847	294.3497009	0.065664478	0.086304858	379.8006287	0.974467516	0.009897903	179.097641	0.035874154	3411.695557	4966.281738	4090.756592	0.49304834	0.049744617	0.014064546	0.036241293	0.012245395	1.430421233
519309.994	2647656.85	0	0.450897485	180.8024445	250.241684	321.5345764	176.2604523	1111.281372	354.4953003	3.021185637	137.419693	137.419693	21.89430809	116.1228485	49.06524658	130.8924561	38.99181747	5592.634766	415.7312012	83.54530334	332.1939392	272.9958496	294.0185547	0.027595632	0.065609269	383.7483215	0.534077644	0.014257289	108.5800781	0.196549043	3797.400146	6070.423828	4328.54541	0.487509608	0.087867983	0.012828725	0.068996206	0.0099163	2.195828915
512727.9714	2647740.944	0	0.477824986	180.6133423	250.4096069	321.7919922	176.401947	1116.134033	357.3550415	3.130476475	137.6816711	137.6816711	21.81128311	117.1795502	49.17651367	131.4176178	38.998703	5600.233398	416.9037781	83.43199158	333.1548157	273.0805664	294.2128296	0.028034454	0.079882197	381.5358887	0.654373229	0.005889989	115.1593018	0.156734213	3719.353027	5895.550781	4320.291504	0.489418924	0.072766028	0.014676788	0.060713943	0.010673417	2.134698868
507905.2995	2648120.007	0	0.517126203	180.223526	250.5004425	321.9830322	176.5621948	1118.820435	358.8432007	3.172962189	137.9302673	137.9302673	21.69961739	117.6440201	49.13461304	131.7763672	39.00069046	5605.345215	417.5286255	83.21338654	333.7955322	273.1222839	294.3045044	0.034737982	0.083802521	379.8981018	0.756983697	0.005538517	129.742691	0.144720897	3667.929688	5571.688477	4260.257813	0.489474773	0.069795519	0.014416019	0.054319419	0.011151426	1.996090651
520537.4047	2648156.958	0	0.448318422	180.7614899	250.254715	321.5315552	176.2377319	1110.123779	353.8622437	3.006955147	137.371933	137.371933	21.87904167	115.9732819	49.0049057	130.7964935	38.98682404	5592.754395	415.3716125	83.56286621	331.9692383	273.0464478	294.0243225	0.026417082	0.063809514	383.2012939	0.509643316	0.014790165	108.2002716	0.207452849	3811.22876	6086.836426	4315.343262	0.487146735	0.09024892	0.012556618	0.072408885	0.009816849	2.219967127
506869.386	2648692.538	0	0.524373591	179.8647614	250.5545502	322.0488586	176.5950928	1118.786011	359.0016785	3.158914566	137.9742737	137.9742737	21.6459198	117.6563339	49.06856155	131.8627319	39.00165176	5607.740234	417.7249451	83.21176147	333.9959106	273.1858215	294.3552856	0.035206057	0.083988592	378.7697449	0.795991659	0.005708585	132.7331543	0.141277596	3615.949951	5463.48877	4186.083496	0.489583671	0.068395302	0.01388881	0.054999687	0.011494695	1.944497705
510478.729	2648968.477	0	0.499979079	180.5740814	250.5335541	321.9945984	176.480072	1116.520752	357.8040466	3.115880013	137.754837	137.754837	21.70846176	117.4781113	49.09016037	131.5968628	38.99908829	5606.262207	417.3505249	83.38886261	333.5050354	273.2237244	294.3238525	0.026964564	0.081194319	379.1021423	0.735454917	0.006184772	120.1822739	0.151811555	3642.912109	5689.29248	4204.243164	0.489098132	0.07031139	0.014444362	0.0606119	0.01070229	2.104888439
519331.5108	2648995.975	0	0.450382054	180.9993896	250.3578033	321.6704102	176.2788086	1110.592896	354.2411499	3.008556604	137.3692169	137.3692169	21.83677673	116.2403336	48.99301147	130.9099121	38.98976517	5597.401367	415.5220032	83.50736237	332.1838379	273.1740723	294.1189575	0.025163304	0.067829289	381.2451172	0.534306407	0.013440967	106.600975	0.204277352	3793.646484	6117.322266	4243.659668	0.487031132	0.083792046	0.012584963	0.072499588	0.009999711	2.26588726
501943.6619	2650181.244	0	0.566372395	179.2948456	250.7068939	322.1134949	176.743866	1118.640137	359.9857788	3.093184471	138.2020569	138.2020569	21.43000412	117.5546341	48.79438782	132.2228394	39.00378799	5615.446289	418.236084	83.26639557	334.7440491	273.3382874	294.5075684	0.037145235	0.081932187	375.4265747	0.894186556	0.008928521	146.4907379	0.111741677	3247.904541	4867.29248	3984.274658	0.490562528	0.059801247	0.01167227	0.058933906	0.012229355	1.655261993
510109.2826	2650657.438	0	0.500685096	180.20755	250.6559753	322.1354065	176.4745941	1115.292114	357.526062	3.065844536	137.7084045	137.7084045	21.63840294	117.6099472	48.95155334	131.6453857	38.99936295	5611.855957	417.662262	83.4567337	333.73703	273.40979	294.4207459	0.024678512	0.079253405	376.4519959	0.789905965	0.006700642	121.8457031	0.142973736	3493.146973	5519.036621	4056.178711	0.488847047	0.069852211	0.01616771	0.064750202	0.01088836	2.119377613
510528.4728	2651245.759	0	0.496786863	180.2666168	250.6816711	322.1617432	176.458725	1114.718872	357.2966309	3.050676107	137.6677246	137.6677246	21.63029861	117.63871	48.91341782	131.6254272	38.99916077	5613.284668	417.6550598	83.49120331	333.7236938	273.4624023	294.4378967	0.023746537	0.078024693	375.7170105	0.797707558	0.006910392	120.8184891	0.142999247	3448.638916	5500.523438	4009.9646	0.488479972	0.069738835	0.016961355	0.066479214	0.011032726	2.137832642
515391.7191	2651687.066	0	0.462464184	180.6609039	250.6369781	322.0617065	176.3747253	1111.992432	355.5852966	3.013246775	137.4100952	137.4100952	21.70655251	117.2086639	48.90211105	131.269989	38.99613571	5610.986816	416.5084534	83.53812408	332.9714966	273.5090027	294.3726501	0.021347644	0.073526911	376.016571	0.643437266	0.011298122	109.8294449	0.180123195	3580.106689	5919.967773	3978.111328	0.487467229	0.071955375	0.015379732	0.071683265	0.010981396	2.287607193
512981.7939	2652038.263	0	0.475098729	180.4120178	250.6963501	322.153656	176.3981628	1113.045532	356.3537903	3.022375345	137.5075378	137.5075378	21.65977478	117.5182114	48.87735367	131.454422	38.998703	5614.127441	417.1873779	83.5598526	333.4137573	273.5473633	294.4339905	0.022074834	0.075641066	375.0525208	0.727401674	0.007709707	114.8781433	0.157945752	3447.135254	5678.315918	3937.875732	0.487844706	0.071031347	0.016950017	0.068956524	0.011408076	2.211924791
510857.882	2652245.709	0	0.493999541	180.2695007	250.72612	322.2049255	176.4436951	1113.883423	356.9669189	3.030565739	137.6075134	137.6075134	21.6166172	117.7280502	48.84413147	131.608429	38.9989357	5616.282715	417.6424866	83.54659271	333.7147522	273.5521851	294.4659119	0.022438429	0.076629162	374.4656372	0.812372744	0.007210843	120.1493988	0.141723946	3341.950684	5427.62793	3925.443604	0.488211483	0.070050627	0.017012374	0.069976926	0.011449781	2.148864031
513990.6927	2652419.683	0	0.468468457	180.4879303	250.7047119	322.1492615	176.3882446	1112.387207	355.984314	3.012377262	137.447113	137.447113	21.6707859	117.4589081	48.86227036	131.387619	38.99795914	5614.523926	416.9300842	83.56897736	333.2693481	273.5846252	294.4351196	0.021406153	0.075416498	374.7160339	0.691802621	0.009886566	113.3610229	0.166043893	3449.773438	5724.03125	3910.141113	0.487351686	0.070906624	0.015986305	0.070118651	0.011286167	2.244306326
511638.1634	2652513.567	0	0.486811697	180.2140198	250.7342682	322.2042236	176.4232636	1113.380493	356.6907959	3.022077799	137.5539246	137.5539246	21.62727737	117.6942825	48.83494568	131.553833	38.998703	5616.554688	417.5096741	83.56668854	333.6135254	273.5861511	294.4693909	0.022463504	0.075868838	374.242157	0.784598112	0.007397917	117.8825531	0.147182226	3341.845215	5484.626465	3894.181641	0.487965673	0.070424773	0.016853645	0.069840871	0.011549233	2.178709745
506599.2895	2630926.158	1	0.434866756	180.833847	248.7613678	320.0119019	175.9433746	1145.272583	370.8702087	4.099178791	138.3163452	138.3163452	23.58094215	118.3784561	50.9007988	131.6117096	39.00617218	5542.548828	413.408783	81.61968231	332.0645752	270.6127014	292.7195435	0.05235355	0.100510411	415.7702637	0.555377603	0.008735778	110.4870758	0.183438972	4409.089844	6588.410156	4795.037109	0.491215557	0.08510723	0.028820699	0.027023656	0.007888768	2.469427586
496076.9451	2606821.298	1	0.385772347	178.0374908	246.1851501	316.9452209	175.0314636	1213.202148	392.20578	5.67917347	138.2115173	138.2115173	28.82424355	128.1352081	50.60025406	132.2054596	39.29014587	5459.504395	410.9325867	79.6750946	331.7145691	266.8981018	290.2342224	0.033626299	0.133736908	465.0996094	0.211809918	0.015481772	96.10460663	0.320916176	4871.512695	6888.261719	5186.244141	0.494006574	0.1128565	0.023520274	0.013645047	0.008283366	1.943044782
512206.0481	2616565.153	1	0.326877445	180.0183258	247.6279297	318.4003296	175.8491364	1154.605957	370.4167786	4.693884373	137.9614258	137.9614258	26.56070518	118.4363785	51.05967712	130.9129791	39.02117157	5479.670898	412.933136	82.21618652	330.7865906	268.8128967	291.6907654	0.02777534	0.110529371	438.614563	0.373904675	0.009523756	79.02935791	0.207389086	4510.523926	6541.873047	4922.379395	0.492735356	0.158683911	0.027080346	0.028491901	0.005296607	2.525911331
506603.5827	2630944.12	1	0.434838355	180.833847	248.7613678	320.0119019	175.9433746	1145.272583	370.8702087	4.099178791	138.3163452	138.3163452	23.58094215	118.3784561	50.9007988	131.6117096	39.00617218	5542.548828	413.408783	81.61968231	332.0645752	270.6127014	292.7195435	0.05235355	0.100510411	415.7702637	0.555377603	0.008735778	110.4870758	0.183438972	4409.089844	6588.410156	4795.037109	0.491215557	0.08510723	0.028820699	0.027023656	0.007888768	2.469427586
510524.7904	2622511.406	1	0.34506768	180.1969604	248.0015869	319.0079346	175.7797699	1151.272827	370.5536804	4.452515602	138.1019897	138.1019897	25.24747086	118.3884659	51.20508575	131.1594696	39.01437759	5504.766113	413.1582947	81.86947632	331.3015747	269.4689026	292.0136414	0.034942765	0.119390197	431.0062866	0.506394565	0.010765245	86.79434967	0.149414003	4313.993164	6259.365234	4831.250977	0.492583334	0.126450524	0.033582576	0.025623437	0.00542814	2.540314913
506582.2836	2630984.581	1	0.435373038	180.8532104	248.7701263	320.0218201	175.9476471	1145.122803	370.8411255	4.095861435	138.3162079	138.3162079	23.566185	118.3733978	50.88903809	131.6129303	39.00603485	5542.908691	413.4156494	81.63122559	332.0709534	270.6254883	292.727417	0.052361906	0.10033717	415.5912476	0.556361377	0.008713103	110.7537079	0.183859825	4407.107422	6584.48291	4793.206543	0.491209894	0.085027866	0.028764009	0.027290095	0.007917641	2.468250752
498382.627	2625514.566	1	0.437434226	179.0583496	248.000412	319.5485535	175.3956299	1169.242065	381.9717407	4.397240639	138.7057648	138.7057648	24.29436111	121.5943222	51.73261261	132.1816406	39.06963348	5529.053223	412.1854248	80.21537018	332.3970032	269.5297241	292.0025635	0.056587134	0.120092779	430.3206787	0.369351864	0.011598574	96.62230682	0.270325065	4878.074219	7048.981934	5122.850586	0.492748111	0.126762316	0.036740154	0.016927341	0.007795732	2.594164371
500438.7934	2625595.178	1	0.432007372	179.1576996	248.049942	319.5609436	175.4371643	1165.644287	379.711731	4.393237114	138.5836487	138.5836487	24.36751556	120.984726	51.74403	132.0170136	39.05355453	5527.371094	412.0429688	80.36423492	332.1434326	269.5982056	292.0524597	0.054213319	0.117991462	429.5931396	0.370564401	0.01084461	95.29719543	0.261500001	4822.076172	7046.256836	5105.373535	0.492858827	0.11784514	0.036655121	0.017505569	0.007455672	2.605681896
501171.9799	2625879.867	1	0.429082334	179.263031	248.0957336	319.589386	175.4624786	1163.848389	378.8130493	4.377931118	138.5496826	138.5496826	24.34104919	120.7121124	51.71999359	131.9618225	39.04720306	5527.73584	412.0815125	80.45185089	332.0765076	269.6654968	292.0979614	0.053607326	0.1168622	428.7514648	0.383353531	0.010175679	95.41261292	0.255531609	4785.957031	7030.382813	5084.452148	0.492642522	0.114029966	0.036008865	0.016933011	0.007490961	2.598394632
487371.3427	2635450.881	1	0.577498138	180.8943329	249.3551025	320.9164429	176.2241974	1152.838745	383.0697021	3.590770721	139.7043304	139.7043304	21.79002571	119.6268616	49.55755615	133.0341797	39.05672073	5576.102539	416.8086548	81.47241974	335.0342712	271.2879028	293.3648682	0.064022034	0.081954643	402.370575	0.883845448	0.011332136	164.301239	0.079298079	4199.850098	5844.240234	4737.936035	0.492504001	0.090101533	0.021830942	0.028151767	0.010843446	1.405859828
491561.5008	2616688.567	1	0.415526837	178.7252045	247.0238037	318.2788391	175.1044464	1201.996094	394.7864685	4.968175888	138.9087677	138.9087677	25.96948051	126.6416168	51.84901428	132.6293488	39.21084595	5504.43457	412.5340576	79.59951782	333.0719604	268.1487427	291.0578613	0.056177568	0.12716347	447.8843994	0.310576767	0.012959111	101.2785721	0.293637544	4878.681152	6918.20752	5175.896484	0.493352979	0.12274874	0.033248112	0.021139337	0.007827814	2.356102467
489731.0671	2631940.074	1	0.529958308	180.5612335	248.8305664	320.4804382	175.8758698	1161.750732	385.4525757	3.841176987	139.4968872	139.4968872	22.50210953	120.6565323	50.35916519	132.8574066	39.07215118	5561.495117	415.9764404	81.00993347	334.5045166	270.6274719	292.8478394	0.065660305	0.084803455	412.7150269	0.76791966	0.012675665	143.4926147	0.140843987	4441.063477	6241.745605	4902.054688	0.493008435	0.104545891	0.027919343	0.032363761	0.010359021	1.62203145
500314.2338	2625542.895	1	0.431983262	179.1933136	248.0462036	319.5609436	175.4335327	1165.948608	379.9104004	4.39277935	138.5937653	138.5937653	24.35995483	121.035141	51.74394989	132.0316162	39.05505371	5527.534668	412.0578613	80.34875488	332.169281	269.5926514	292.0484009	0.054426461	0.118126199	429.6577759	0.369283199	0.011014677	95.4425354	0.262596756	4829.605469	7045.663574	5107.703613	0.49289301	0.118678465	0.036700472	0.017630285	0.007471712	2.606412888
509547.5459	2597066.271	1	0.29224667	174.0673218	245.9960175	315.5386963	176.0623932	1181.688843	376.0152893	4.479466438	137.2886353	137.2886353	31.28692436	121.0553207	47.57053375	130.7255554	39.16116714	5396.629395	412.4416809	82.57205963	329.772583	266.2420044	279.0664368	0.029217184	0.083398297	472.474762	0.140108451	0.012301518	89.48886108	0.375843287	4849.308594	6532.205078	5133.248535	0.492153525	0.205486357	0.010289057	0.051683381	0.006522109	2.244754076
507265.0933	2632301.755	1	0.441710472	180.8241577	248.9118042	320.1361694	176.0368652	1141.83606	369.6198425	4.025967121	138.2731476	138.2731476	23.37200356	118.184761	50.67111206	131.579071	39.00328827	5547.805664	413.6759949	81.96931458	332.1327515	270.8337708	292.8533936	0.052324295	0.098935224	412.8569946	0.56585598	0.007777734	114.4676743	0.184191391	4332.474609	6479.939941	4742.366211	0.490674615	0.084636711	0.028163105	0.033412509	0.00809088	2.313533783
502747.1859	2627687.98	1	0.437057108	179.9759216	248.3426361	319.7864075	175.6004028	1157.323608	376.0776672	4.267427921	138.4971008	138.4971008	24.02767944	119.7964478	51.51928329	131.8585052	39.03248978	5533.162109	412.6131287	80.78243256	332.1655884	270.0158997	292.3389587	0.052921928	0.109939076	423.9902954	0.445834965	0.008922852	100.6763992	0.228724822	4688.787109	6931.30127	5001.288574	0.492384672	0.098026656	0.032046303	0.018049784	0.007657784	2.565528393
484863.499	2620618.033	1	0.470456958	180.5785217	247.6348114	318.86203	175.5605469	1198.727905	400.6060181	4.429659843	139.6568298	139.6568298	24.48584366	125.6275711	50.92107773	133.1166229	39.23171997	5526.940918	414.660675	80.2816391	334.5461121	268.9237976	291.7042542	0.056470115	0.113782406	435.0451965	0.568258226	0.020901242	141.3714447	0.199048623	4515.294434	6405.706055	4876.411621	0.494538248	0.112799816	0.026592819	0.029937472	0.009014818	1.628870964
488492.8601	2633444.835	1	0.550978303	180.7353058	249.0641022	320.6842041	176.0481873	1158.022949	384.7667847	3.720904112	139.6152344	139.6152344	22.16230583	120.2337952	49.98271561	132.950882	39.0663681	5568.239746	416.3998718	81.22543335	334.7928772	270.9226379	293.079834	0.066120021	0.08052703	408.1230774	0.843968034	0.011638256	153.3023834	0.105620243	4322.44043	6046.326172	4823.283203	0.492584378	0.095645718	0.025549741	0.030804815	0.010663792	1.51606214
497156.6112	2605237.314	1	0.379205912	177.7804565	246.1038971	316.6960144	175.115799	1212.970459	391.4004517	5.674689293	138.0762177	138.0762177	29.31942368	127.7401047	50.14185715	132.1020355	39.29537964	5451.906738	410.6564941	79.93188477	331.3999634	266.7506409	290.1615906	0.029952733	0.133204371	466.9918213	0.201445922	0.014693794	100.0887985	0.31154272	4863.69043	6850.250977	5142.618164	0.49493289	0.108587816	0.022244772	0.020986276	0.00776686	1.81195271
499058.2007	2639387.959	1	0.564184189	180.9226074	249.6933746	321.192749	176.3565521	1138.020508	370.8475952	3.601706743	138.7285156	138.7285156	22.05826187	118.6613846	49.90348053	132.3135529	39.01713562	5581.300293	415.7247925	82.03199768	333.9368591	271.8421936	293.6168213	0.056031294	0.085583031	397.0083618	0.742112637	0.008752785	145.6650391	0.159922466	4340.343262	6252.985352	4741.667969	0.49051854	0.079636738	0.023418235	0.026683522	0.010480929	1.826027393
498624.1924	2625825.883	1	0.440551311	179.1626434	248.0462799	319.5914001	175.4093628	1168.138184	381.5379944	4.376718521	138.7045898	138.7045898	24.22860146	121.4292755	51.71333313	132.1714935	39.06632996	5530.182617	412.287384	80.25632477	332.4281006	269.5931091	292.0469666	0.056808636	0.118549675	429.4991455	0.37541467	0.011677939	97.58877563	0.26894775	4873.47998	7042.03418	5109.054688	0.492749363	0.125503823	0.03603154	0.017312827	0.007776484	2.592780828
499479.0993	2625303.029	1	0.432869107	179.1424713	247.9995422	319.5271606	175.4057465	1167.889526	380.9306946	4.407925129	138.6346283	138.6346283	24.3809166	121.3592453	51.75877762	132.0938568	39.06254959	5527.367188	412.0310669	80.26301575	332.2410584	269.5252075	292.000824	0.05504081	0.119881041	430.4671936	0.363357663	0.011422838	94.95832062	0.26708582	4858.567383	7054.541016	5126.015137	0.492802352	0.122828104	0.037114304	0.017618949	0.00757758	2.607575655
494560.3384	2614137.757	1	0.401787519	177.8915863	246.8287354	317.9858704	175.0451965	1202.294189	392.0426941	5.317326069	138.5966187	138.5966187	26.80045128	126.6025467	51.9409523	132.4022369	39.21166229	5490.888184	411.3973389	79.45384216	332.2729797	267.8384705	290.8559265	0.053736884	0.133999974	452.2689819	0.180580661	0.012244829	89.76210785	0.34405008	5005.911133	7054.678223	5270.87207	0.492899269	0.112641081	0.032358095	0.016995369	0.006714596	2.543156624
493669.9578	2612366.778	1	0.405751675	178.1608887	246.6089783	317.6855164	175.0045929	1208.140747	393.5830078	5.452561378	138.5883026	138.5883026	27.215765	127.5003357	51.73934555	132.4476166	39.24799728	5484.998535	411.9061279	79.43450928	332.5250549	267.543457	290.6360474	0.050080031	0.135636121	456.2617798	0.209682211	0.013140515	91.77072144	0.334217548	4960.674316	6981.702637	5241.641113	0.492505074	0.111609347	0.031326354	0.017188111	0.006798007	2.371940851
490749.4256	2632132.393	1	0.530014515	180.2732239	248.8294678	320.4971313	175.8361816	1160.699951	384.4140625	3.847079515	139.4139099	139.4139099	22.54710388	120.5477371	50.44340897	132.7879334	39.0672226	5560.94043	415.9116821	81.00930786	334.4092407	270.6347351	292.8387451	0.065108642	0.085018396	412.925354	0.741357625	0.012925097	138.3452759	0.150306717	4473.657715	6328.064453	4921.150391	0.492465079	0.108650178	0.028764009	0.027624561	0.010336564	1.651337266
512112.1789	2637357.143	1	0.461558491	179.9587708	249.379364	320.5249023	176.2482452	1127.996704	362.0732727	3.66910696	137.9832916	137.9832916	22.74452209	117.2848206	49.89588547	131.2866364	39.00000381	5563.669922	415.1542664	83.13980103	332.2756348	271.5730286	293.2662964	0.04171316	0.085313544	402.9679565	0.59678787	0.006717649	118.3244247	0.144516855	3936.667969	6205.384277	4488.597656	0.491433859	0.095736422	0.022188082	0.048831921	0.008783834	1.904299498
494537.6685	2614125.465	1	0.401837289	177.9308624	246.8252563	317.9821472	175.0441284	1202.485596	392.1461182	5.315976143	138.6024017	138.6024017	26.79588318	126.6353912	51.9418335	132.4083862	39.21273422	5490.988281	411.4382324	79.45291901	332.2983704	267.8347473	290.8521729	0.05369509	0.134035274	452.3144226	0.181747466	0.012250497	89.98584747	0.343539983	5003.645996	7049.244141	5269.301758	0.492889464	0.112601399	0.032352425	0.017176773	0.006721012	2.534258366
506585.2492	2630686.278	1	0.432354867	180.820816	248.7439728	319.992157	175.9346161	1145.572021	370.9269409	4.105699062	138.316452	138.316452	23.61063766	118.3895416	50.9245224	131.6093445	39.00648117	5541.831543	413.3945007	81.5981369	332.0513306	270.5872803	292.7037354	0.052361906	0.100789517	416.1282349	0.554348052	0.008764123	109.9540253	0.182533503	4413.212402	6595.593262	4798.419434	0.491338789	0.085373662	0.028871719	0.026536131	0.007789316	2.471558809
497156.6112	2605237.314	1	0.379205912	177.7804565	246.1038971	316.6960144	175.115799	1212.970459	391.4004517	5.674689293	138.0762177	138.0762177	29.31942368	127.7401047	50.14185715	132.1020355	39.29537964	5451.906738	410.6564941	79.93188477	331.3999634	266.7506409	290.1615906	0.029952733	0.133204371	466.9918213	0.201445922	0.014693794	100.0887985	0.31154272	4863.69043	6850.250977	5142.618164	0.49493289	0.108587816	0.022244772	0.020986276	0.00776686	1.81195271
497451.5313	2605766.196	1	0.378543586	177.4293365	246.1820374	316.8036194	175.1450043	1211.244751	390.85849	5.644329548	138.0823212	138.0823212	29.17954636	127.5140762	50.30673218	132.0908813	39.28302765	5454.017578	410.539856	79.87101746	331.3190613	266.849762	290.2386169	0.02928823	0.133223623	465.599823	0.184012443	0.014518058	97.73636627	0.319806665	4881.734863	6908.016113	5164.719727	0.494623691	0.109489173	0.022176744	0.020929586	0.00771553	1.887952209
504877.1161	2629973.608	1	0.443811625	180.8311462	248.6404724	319.9827271	175.8199005	1149.47644	372.8970032	4.141046524	138.4065399	138.4065399	23.6759758	118.8789368	51.13261795	131.7283325	39.01336288	5540.337402	412.9964294	81.2845459	332.0786133	270.43573	292.6113586	0.051864576	0.102464154	418.1709595	0.52629894	0.008582718	108.0598831	0.200247407	4562.402832	6721.919434	4872.553711	0.491786301	0.088219456	0.029971486	0.022142733	0.007866311	2.466886044
506361.7387	2630563.166	1	0.433738142	180.7893524	248.7246857	319.980072	175.9180908	1146.151123	371.1741638	4.113134384	138.3257599	138.3257599	23.63546753	118.4482269	50.9620018	131.6208649	39.00733566	5541.256836	413.3425598	81.54974365	332.0463257	270.5575562	292.6864319	0.052428775	0.101049379	416.5353088	0.551648378	0.008752785	109.4575577	0.184127629	4432.831055	6614.762207	4808.489746	0.491404206	0.085702464	0.028905733	0.025833188	0.007747611	2.471482515
498038.199	2625816.847	1	0.441826791	179.2216339	248.0381622	319.5912781	175.403183	1168.97522	382.0931396	4.376169682	138.7387848	138.7387848	24.20293999	121.5544281	51.70542526	132.2134857	39.07102966	5530.692383	412.3529053	80.23116302	332.4936523	269.5830994	292.0398865	0.057142977	0.118745372	429.5687561	0.378434658	0.011740296	98.29553986	0.27033782	4878.269531	7038.947266	5111.348633	0.492771298	0.127555966	0.035855807	0.017046388	0.00783423	2.584858418
516185.7572	2616768.925	1	0.322471708	179.5711365	247.7731018	318.2691956	176.1448517	1145.074463	366.1329346	4.485208988	137.9356995	137.9356995	26.43338585	116.9903946	50.52682114	130.5279083	39.01359558	5475.597168	414.3143005	83.28534698	330.770752	268.9627686	291.8338013	0.027378311	0.105845518	435.9934387	0.397767037	0.010079307	83.00209808	0.160853431	4287.293945	6272.492188	4744.323242	0.493586034	0.180384472	0.020872898	0.039682314	0.005440972	2.368681908
498731.757	2625724.388	1	0.439152777	179.1661682	248.0385895	319.5804138	175.408905	1168.05835	381.4052734	4.381866455	138.6905365	138.6905365	24.25547218	121.4138565	51.72021484	132.156189	39.06534576	5529.685547	412.238739	80.25735474	332.3946533	269.5818481	292.0390625	0.056587134	0.118876904	429.6704407	0.374064833	0.011666601	97.07712555	0.268514156	4872.064453	7044.446289	5111.87793	0.492757887	0.12496528	0.036303651	0.017312827	0.007757235	2.596501589
507232.604	2632085.852	1	0.439441025	180.796524	248.8838654	320.1109619	176.0220032	1142.40332	369.8325195	4.041478634	138.2791748	138.2791748	23.41199303	118.2037582	50.70910263	131.5814056	39.00346756	5546.803711	413.6375732	81.91007996	332.1236572	270.7934265	292.828125	0.052357726	0.099304162	413.3893433	0.56677115	0.008027165	113.7057648	0.183183908	4344.114258	6492.669922	4748.955566	0.490806878	0.085203595	0.028231133	0.03231841	0.008045966	2.357192039
506568.0477	2631175.244	1	0.437652856	180.8614349	248.7878723	320.0417175	175.9561005	1144.822998	370.78125	4.089112282	138.3158417	138.3158417	23.53683472	118.3639984	50.86569977	131.6154022	39.00576782	5543.628906	413.4292297	81.65707397	332.0842896	270.6512756	292.7433167	0.0524037	0.100022778	415.2357178	0.558466196	0.008633737	111.2987213	0.184331685	4403.393066	6575.956543	4789.193848	0.491185218	0.085005187	0.028616618	0.027908005	0.007994636	2.463731289
501092.7229	2625782.805	1	0.428849339	179.237442	248.083313	319.5793152	175.4567413	1164.19043	378.9602356	4.383239269	138.5526733	138.5526733	24.35596275	120.7631378	51.72792053	131.9679565	39.04815674	5527.479492	412.0533142	80.43606567	332.0753479	269.6477356	292.085907	0.053565532	0.117122062	428.9724731	0.380631	0.010192686	95.22036743	0.256513596	4790.585938	7035.34375	5088.897949	0.492699951	0.114579849	0.036184601	0.017052058	0.007471712	2.600667238
500951.842	2626024.881	1	0.432080954	179.2458496	248.1122284	319.6108704	175.4651337	1163.779907	378.8926086	4.368253708	138.5635529	138.5635529	24.29759789	120.7073059	51.70593643	131.9785767	39.0478363	5528.564941	412.150238	80.45124054	332.1267395	269.6889343	292.1133118	0.05420078	0.116595924	428.4546204	0.386327773	0.010708557	96.32859802	0.256347805	4795.207031	7025.418945	5081.781738	0.492741585	0.114296407	0.035646055	0.01708607	0.007513418	2.597403526
512817.6817	2616824	1	0.326468855	179.9454803	247.6620178	318.3921509	175.8868256	1152.907837	369.6679993	4.651238918	137.9573822	137.9573822	26.51178169	118.1636581	50.96341324	130.858139	39.01981735	5479.603516	413.2466736	82.4023056	330.8458862	268.8545837	291.7227783	0.027649961	0.110195726	437.9604187	0.387334406	0.009410378	79.63420105	0.198755309	4462.286621	6495.344727	4889.996094	0.492933273	0.16252175	0.026190327	0.029024778	0.005437764	2.509572029
494849.6336	2606993.892	1	0.390040964	178.1225586	246.1069946	316.9371338	174.9363556	1216.302246	393.7347717	5.732252121	138.3027039	138.3027039	28.71487236	128.8202972	50.69415665	132.2983551	39.30721664	5461.126465	411.4034729	79.63447571	332.0877075	266.8294373	290.151947	0.036526702	0.134426653	466.1804199	0.245944768	0.015583812	97.02028656	0.315878749	4845.501953	6784.770508	5182.117676	0.493688911	0.115566239	0.024172198	0.012516936	0.008280159	1.875193
490205.2549	2631839.367	1	0.528153658	180.2571564	248.8088074	320.4648743	175.8492279	1161.770264	385.1967773	3.855498791	139.4600372	139.4600372	22.54930305	120.6603165	50.41967011	132.8269501	39.07139587	5560.652344	415.907196	80.98820496	334.4501343	270.6018066	292.8237915	0.065493129	0.08542262	413.2086182	0.753277361	0.012879746	140.9356842	0.146901667	4461.940918	6287.791504	4916.33252	0.492733598	0.106796443	0.028559929	0.031031569	0.010333356	1.636712313
498157.4137	2625643.017	1	0.439529896	179.124527	248.0177307	319.5697327	175.3982086	1169.252441	382.1310425	4.386487961	138.7278137	138.7278137	24.24427605	121.5959015	51.71675491	132.2046509	39.07115173	5529.970703	412.2776794	80.21853638	332.4555359	269.5548096	292.0197449	0.056917295	0.119425491	429.9630127	0.374476641	0.011689276	97.59220886	0.270937204	4879.081543	7043.489746	5117.09668	0.492728442	0.127476603	0.036326326	0.016916003	0.007840646	2.588421106
500311.067	2641140.873	1	0.562139213	180.8086548	249.8782501	321.3442688	176.5088196	1133.956909	368.4308167	3.532659292	138.6048279	138.6048279	21.95093155	118.2963715	49.71097946	132.2415924	39.01092148	5586.851563	415.9402771	82.28878021	333.9288025	272.1086426	293.7758789	0.0554462	0.089298032	393.4662476	0.73646158	0.008696096	146.5283966	0.162281767	4226.240723	6230.540527	4635.209473	0.491026819	0.079092525	0.02122437	0.032868296	0.010503386	1.797612071
498635.5139	2625804.355	1	0.440206885	179.1626434	248.0462799	319.5914001	175.4093628	1168.138184	381.5379944	4.376718521	138.7045898	138.7045898	24.22860146	121.4292755	51.71333313	132.1714935	39.06632996	5530.182617	412.287384	80.25632477	332.4281006	269.5931091	292.0469666	0.056808636	0.118549675	429.4991455	0.37541467	0.011677939	97.58877563	0.26894775	4873.47998	7042.03418	5109.054688	0.492749363	0.125503823	0.03603154	0.017312827	0.007776484	2.592780828
501451.1854	2626194.309	1	0.428624302	179.3522339	248.1432495	319.6294861	175.485611	1162.640381	378.3175659	4.357043266	138.5425262	138.5425262	24.27830696	120.5322571	51.68058014	131.9449768	39.0444603	5528.825684	412.1922302	80.50701141	332.0951233	269.7333984	292.1445313	0.053770315	0.115797102	427.8879089	0.391498327	0.010045295	96.38059998	0.25119558	4771.480469	7011.588379	5069.666504	0.492609382	0.111495964	0.035288915	0.016734598	0.007535875	2.590006113
488941.7887	2631468.288	1	0.527761877	180.8638916	248.7891846	320.4127197	175.8845062	1163.610107	386.64328	3.866777897	139.556427	139.556427	22.53704262	120.8644867	50.35003662	132.9044952	39.0779686	5560.435059	415.9112244	80.97520447	334.5439453	270.5628052	292.8126526	0.065752245	0.086343355	413.3996277	0.772586882	0.012652989	145.8606415	0.139262617	4435.937988	6195.964844	4898.237305	0.493315667	0.103616193	0.02773227	0.033939715	0.010403935	1.610070467
498737.3917	2625413.784	1	0.435595334	179.0823669	247.9963226	319.5376892	175.3974762	1168.870483	381.6315613	4.402686119	138.6806488	138.6806488	24.32986259	121.5321579	51.74414444	132.1522675	39.06727219	5528.366211	412.1175842	80.22577667	332.3403625	269.5222473	291.9978333	0.056211002	0.120227523	430.45224	0.36717838	0.011643925	95.86371613	0.26894775	4874.390137	7052.397949	5125.938965	0.492832571	0.125418797	0.036802512	0.017108746	0.007644951	2.599135876
488745.1656	2632764.868	1	0.541907609	180.9464417	248.9624634	320.5950623	175.9804993	1159.926392	385.3747253	3.770939589	139.5883179	139.5883179	22.29549599	120.4491501	50.12439346	132.9277344	39.07056808	5565.425781	416.2462463	81.14178467	334.7005615	270.7935181	292.9806519	0.06613256	0.082692511	410.071228	0.816651046	0.011950046	150.1687469	0.117722824	4364.66748	6107.281738	4849.211914	0.492984802	0.097981304	0.026507786	0.032868296	0.010522635	1.549843907
491456.7928	2607183.069	1	0.406798154	178.2525177	245.9228668	316.8335876	174.7395172	1224.44165	397.4645081	5.816673756	138.5688782	138.5688782	28.48177338	130.6933594	50.7002182	132.540802	39.3573761	5464.286621	412.8450317	79.56985474	333.0401001	266.6634216	289.9638977	0.037897501	0.135016948	468.468811	0.352147162	0.014115566	102.77388	0.293420732	4748.475586	6572.92334	5119.527832	0.493460298	0.12077596	0.024965845	0.013287907	0.008456605	1.800380588
502701.3305	2627693.507	1	0.437331915	179.921875	248.3409119	319.7880859	175.5964355	1157.471191	376.1655884	4.268068314	138.5021057	138.5021057	24.02442932	119.8180008	51.52175903	131.8655243	39.03298569	5533.240234	412.6062317	80.77236938	332.1731567	270.0137634	292.3372803	0.053009693	0.109942287	424.0213318	0.444233447	0.009104257	100.7489929	0.229770571	4693.48584	6934.362793	5003.443359	0.49239704	0.098406471	0.032051973	0.017942075	0.007660992	2.565403223
512171.8684	2596357.844	1	0.273284167	173.7986603	246.1102142	315.5718994	176.2540741	1172.452515	372.2759094	4.322542191	137.2605896	137.2605896	31.25043869	119.8702545	47.38386536	130.4234619	39.12952423	5388.437988	412.881897	82.98974609	329.3829041	266.3135071	276.1326294	0.030015422	0.078724064	470.7837524	0.105904959	0.011298122	85.95096588	0.372451007	4923.144531	6604.092285	5154.292969	0.491523445	0.208723307	0.010442117	0.063503042	0.006499652	2.409366131
507023.3751	2631744.389	1	0.438216239	180.7926483	248.8552246	320.090271	176.0032501	1143.108276	370.1218262	4.057676792	138.2898254	138.2898254	23.44952583	118.2447739	50.75451279	131.5905914	39.00392151	5545.850586	413.5763245	81.83547211	332.1138	270.7513123	292.8025208	0.052299216	0.09954156	413.9378967	0.566885531	0.008316279	113.0226059	0.182877839	4360.503418	6515.251465	4758.518555	0.490866542	0.085152581	0.028253809	0.031110935	0.008020301	2.414193869
498890.2852	2625696.698	1	0.438614428	179.1339569	248.0294952	319.5694885	175.4073639	1168.117554	381.3699036	4.387059689	138.682312	138.682312	24.27814674	121.4202881	51.7263031	132.1479645	39.06516647	5529.272949	412.2002258	80.25419617	332.37146	269.5689087	292.0300598	0.056407426	0.11918167	429.8513489	0.372440457	0.011666601	96.6740036	0.268373877	4871.53125	7046.707031	5115.414551	0.492793888	0.124795213	0.036536075	0.017324165	0.00773157	2.59899044
500065.1124	2625342.998	1	0.431736529	179.1791382	248.0123596	319.52948	175.4191589	1166.829468	380.2635498	4.407948017	138.5979004	138.5979004	24.40794373	121.1738739	51.7639389	132.0431519	39.05767441	5526.72998	411.9732971	80.30963898	332.1476746	269.5438232	292.0150452	0.054108836	0.11906939	430.2546997	0.362030715	0.010935312	94.5503006	0.264037848	4837.086426	7056.079102	5119.127441	0.49286148	0.119976647	0.037097294	0.01776634	0.007478129	2.609660625
495269.2904	2642168.81	1	0.581947565	181.1196442	250.0285645	321.5123596	176.561203	1134.353149	370.6997986	3.36118412	138.9555054	138.9555054	21.57073784	118.1319427	49.39720917	132.5968781	39.02030563	5593.984863	417.0883179	82.28083038	334.7612	272.2652283	293.948761	0.059387237	0.08653263	390.243866	0.893042624	0.008758454	158.7288971	0.110466376	4136.458984	5756.704102	4545.858398	0.492216766	0.064676501	0.018962478	0.024773102	0.011125761	1.534528613
489962.6045	2633017.501	1	0.540000379	180.6139374	248.9599457	320.6221924	175.9300842	1158.690308	384.1153564	3.773181677	139.4880219	139.4880219	22.34389114	120.3159332	50.228302	132.8494415	39.06457138	5565.181641	416.2346497	81.123909	334.5810852	270.8025208	292.9697266	0.065200582	0.080992207	410.3042603	0.794962108	0.012165464	144.5763397	0.126713678	4407.786133	6208.608887	4877.346191	0.492623448	0.102454066	0.02736379	0.027210729	0.010551508	1.596776843
499034.6485	2625502.945	1	0.436148047	179.0970306	248.0117493	319.5479431	175.4044189	1168.230713	381.2968445	4.397446632	138.6662292	138.6662292	24.32357407	121.4307098	51.74023056	132.1316071	39.06489944	5528.445313	412.124115	80.24890137	332.3233948	269.5433044	292.0126038	0.056002039	0.119720638	430.2049255	0.368573964	0.011649594	95.88821411	0.267978519	4869.695313	7050.813965	5122.160156	0.492808968	0.124336027	0.03676283	0.017380854	0.007638535	2.602804899
501626.4577	2626295.074	1	0.427693248	179.3665771	248.1578064	319.6383972	175.4957733	1162.148682	378.0810242	4.351575375	138.5345306	138.5345306	24.26694489	120.457016	51.66795349	131.9320526	39.04341888	5528.976563	412.2156677	80.53056335	332.0869446	269.7538757	292.1589355	0.053653296	0.115270972	427.6150513	0.39394632	0.009784525	96.5158844	0.248823538	4762.034668	7005.108887	5064.557129	0.492543042	0.11018645	0.03506216	0.016655235	0.007548707	2.587080002
506644.4021	2630793.572	1	0.432719767	180.8415222	248.7535858	319.9981995	175.9421997	1145.283813	370.803009	4.101855278	138.3117371	138.3117371	23.59824944	118.3625183	50.90603256	131.603714	39.006073	5542.124023	413.4202271	81.62232208	332.0541077	270.6019897	292.7124329	0.05234937	0.100706108	415.9274597	0.555652142	0.008769792	110.2017517	0.182099909	4403.912109	6585.539063	4793.330566	0.491290331	0.085175253	0.028854711	0.027012318	0.007814981	2.470275164
498373.4549	2625515.674	1	0.437434226	179.0583496	248.000412	319.5485535	175.3956299	1169.242065	381.9717407	4.397240639	138.7057648	138.7057648	24.29436111	121.5943222	51.73261261	132.1816406	39.06963348	5529.053223	412.1854248	80.21537018	332.3970032	269.5297241	292.0025635	0.056587134	0.120092779	430.3206787	0.369351864	0.011598574	96.62230682	0.270325065	4878.074219	7048.981934	5122.850586	0.492748111	0.126762316	0.036740154	0.016927341	0.007795732	2.594164371
488694.8867	2632296.599	1	0.536743999	181.0199738	248.9093323	320.5368958	175.9552155	1161.208496	385.928833	3.797959328	139.5907135	139.5907135	22.36257553	120.593811	50.1794281	132.9296722	39.07324982	5563.942383	416.1478882	81.09324646	334.6634216	270.7223206	292.9300842	0.066019721	0.083901972	411.0704956	0.805440545	0.01197839	149.576767	0.123652965	4379.599121	6123.946777	4858.367676	0.493135065	0.099098079	0.026830914	0.033990737	0.010474513	1.560450792
499063.8568	2639381.808	1	0.564184189	180.9226074	249.6933746	321.192749	176.3565521	1138.020508	370.8475952	3.601706743	138.7285156	138.7285156	22.05826187	118.6613846	49.90348053	132.3135529	39.01713562	5581.300293	415.7247925	82.03199768	333.9368591	271.8421936	293.6168213	0.056031294	0.085583031	397.0083618	0.742112637	0.008752785	145.6650391	0.159922466	4340.343262	6252.985352	4741.667969	0.49051854	0.079636738	0.023418235	0.026683522	0.010480929	1.826027393
501129.1735	2625926.362	1	0.429684818	179.281189	248.1060181	319.5997314	175.4661102	1163.661255	378.7598877	4.372852325	138.5516205	138.5516205	24.32275581	120.6849899	51.71166229	131.9629059	39.04688263	5528.072754	412.1143799	80.45951843	332.0906677	269.6801453	292.1078186	0.0537536	0.116679341	428.5668335	0.385366857	0.010300395	95.73721313	0.255212784	4786.062012	7026.845703	5081.680664	0.492653877	0.113780536	0.035855807	0.016916003	0.007507002	2.597153664
498657.4455	2618060.822	1	0.401499867	177.6682281	247.306839	318.6808472	175.1489258	1185.132935	385.9880676	5.00377512	138.4721069	138.4721069	26.00849152	124.1564102	51.88154602	132.1096344	39.12520599	5500.757324	409.6323242	79.74879456	331.2174072	268.5022583	291.3451843	0.052600123	0.12853013	443.42276	0.16095084	0.009897903	77.62968445	0.307117432	4976.748535	7242.443359	5273.54541	0.49293834	0.121405207	0.037159652	0.012953442	0.00633283	2.656796217
489711.2571	2631937.013	1	0.530012965	180.5612335	248.8305664	320.4804382	175.8758698	1161.750732	385.4525757	3.841176987	139.4968872	139.4968872	22.50210953	120.6565323	50.35916519	132.8574066	39.07215118	5561.495117	415.9764404	81.00993347	334.5045166	270.6274719	292.8478394	0.065660305	0.084803455	412.7150269	0.76791966	0.012675665	143.4926147	0.140843987	4441.063477	6241.745605	4902.054688	0.493008435	0.104545891	0.027919343	0.032363761	0.010359021	1.62203145
498399.9524	2625514.564	1	0.437380165	179.0583496	248.000412	319.5485535	175.3956299	1169.242065	381.9717407	4.397240639	138.7057648	138.7057648	24.29436111	121.5943222	51.73261261	132.1816406	39.06963348	5529.053223	412.1854248	80.21537018	332.3970032	269.5297241	292.0025635	0.056587134	0.120092779	430.3206787	0.369351864	0.011598574	96.62230682	0.270325065	4878.074219	7048.981934	5122.850586	0.492748111	0.126762316	0.036740154	0.016927341	0.007795732	2.594164371
492298.469	2601465.786	1	0.406768233	178.4807281	245.3295136	315.6693115	174.6776276	1234.251953	399.9271545	5.953785419	138.2542877	138.2542877	30.17419815	131.7327423	48.8088913	132.4107056	39.43718719	5437.996094	412.1404724	79.7077179	332.5487061	265.8487854	289.3280945	0.027821312	0.131597102	479.6891479	0.446223885	0.014688126	126.2522888	0.233583719	4628.998535	6292.617676	4945.388184	0.494559526	0.107488051	0.020152947	0.012001066	0.008501519	1.866840959
501256.9109	2625822.797	1	0.427750677	179.2676849	248.0978546	319.5891418	175.4648438	1163.693237	378.717804	4.377702713	138.5447388	138.5447388	24.34442139	120.6885605	51.71873093	131.9546356	39.04660797	5527.654297	412.0753479	80.45990753	332.0630798	269.6685791	292.1001587	0.053461052	0.116814077	428.7133789	0.383788228	0.010028288	95.29178619	0.254753679	4781.304199	7028.432129	5082.955078	0.492633581	0.113610469	0.036008865	0.016847977	0.007484545	2.59790349
498751.5717	2625705.935	1	0.438856274	179.1349792	248.0279236	319.5697021	175.4060974	1168.261353	381.4647217	4.387059689	138.6880798	138.6880798	24.27400208	121.4437866	51.72525406	132.1551666	39.06583023	5529.35791	412.2079468	80.24907684	332.381073	269.5668945	292.0285645	0.056503549	0.119229794	429.866394	0.372326076	0.011660932	96.76263428	0.268667191	4872.825195	7046.560547	5115.51709	0.49277851	0.125124007	0.036524735	0.017256139	0.007734778	2.597755909
488691.2923	2631607.978	1	0.52997297	180.9864807	248.8206177	320.4396667	175.9109497	1163.218872	386.6893311	3.847994804	139.5816345	139.5816345	22.48505783	120.8220901	50.2926445	132.9237213	39.07770157	5561.410645	415.9824829	81.00714111	334.598114	270.6029663	292.844635	0.065727167	0.085785136	412.7774353	0.784964204	0.012369544	147.6390533	0.135015875	4416.553711	6164.376465	4884.620117	0.493329585	0.102232978	0.027307101	0.034019083	0.010464889	1.589185476
491776.844	2616796.078	1	0.414980859	178.6812286	247.0343475	318.2954407	175.1041107	1201.478638	394.5379944	4.965773582	138.8977051	138.8977051	25.95802879	126.5610657	51.8555603	132.6175385	39.20789719	5504.583984	412.4710999	79.59873962	333.030304	268.1627502	291.0675354	0.056231897	0.127378419	447.7003784	0.305383325	0.012823056	100.430481	0.294198662	4885.272461	6930.880371	5182.227539	0.493291408	0.123037852	0.033474866	0.02132641	0.007814981	2.377992868
516692.2383	2609837.88	1	0.295366526	178.9279175	247.4626923	317.6611328	176.429245	1148.820679	366.7707825	4.519618511	137.809021	137.809021	27.9955368	117.1435394	50.22319794	130.345932	39.02037048	5446.755859	413.7654419	83.41143799	329.9244385	268.3084106	291.5304871	0.030504394	0.091749035	443.4400024	0.190349817	0.011145062	75.38005066	0.245495006	4632.82373	6565.427734	4979.707031	0.4931373	0.202436492	0.015986305	0.054546177	0.005514759	2.310588598
490490.473	2616258.938	1	0.418620139	178.6093445	246.9705048	318.1900024	175.1077271	1204.834961	396.2200012	4.979523659	138.980072	138.980072	26.01373672	127.1018524	51.81519318	132.6985321	39.22750473	5503.981934	412.8766479	79.62980652	333.281311	268.0785217	291.0087585	0.056160852	0.12573266	448.7733765	0.344871759	0.013679061	108.1804581	0.291711837	4837.316895	6839.086426	5133.136719	0.493385255	0.121320173	0.032556504	0.020578114	0.007786108	2.200197458
499072.3391	2639344.903	1	0.564007699	180.9183502	249.6837463	321.1836853	176.3477631	1138.194214	370.9281921	3.606671333	138.7304535	138.7304535	22.06792641	118.6788559	49.91591644	132.3128204	39.01727295	5580.960449	415.6960754	82.02176666	333.9234924	271.8291931	293.608429	0.05604801	0.085297503	397.2192078	0.739435792	0.008752785	145.4405365	0.160190269	4345.027344	6260.637207	4744.876953	0.490462005	0.079648077	0.023531612	0.026604157	0.010436015	1.829540014
495296.0998	2607953.455	1	0.389878213	178.1580963	246.2340698	317.0862732	174.986145	1213.393433	392.8398438	5.67121172	138.3093567	138.3093567	28.49114037	128.3371887	50.88856888	132.2771759	39.2875824	5464.830078	411.2099304	79.56590271	331.9620056	266.9902344	290.2749634	0.038160793	0.133602172	463.8797302	0.218238801	0.014886537	94.71691895	0.326463729	4880.419922	6872.611816	5213.173828	0.493533164	0.11409799	0.026405746	0.012953442	0.00810692	2.027170181
489940.5521	2632066.507	1	0.530696392	180.3686829	248.835022	320.4906006	175.8685303	1161.374146	385.1511536	3.839598179	139.4770508	139.4770508	22.50595284	120.6150589	50.37427521	132.8405914	39.07081223	5561.518555	415.9737549	81.01238251	334.4847412	270.6354065	292.8502808	0.065572537	0.084543593	412.6760559	0.763732851	0.012800381	142.3002167	0.142705932	4447.004883	6261.85498	4906.109375	0.492831856	0.105311193	0.028123423	0.030974882	0.010403935	1.625896811
505940.1144	2630467.653	1	0.437747806	180.8422241	248.7098694	319.9889526	175.8944092	1147.003418	371.6546021	4.11825943	138.349884	138.349884	23.63637161	118.5700073	51.00469971	131.6542816	39.0087738	5541.23877	413.2360535	81.47294617	332.0597229	270.5328369	292.6735229	0.052516539	0.101196952	416.8455811	0.544601798	0.008594056	109.2899475	0.188744217	4472.924316	6644.146484	4826.437012	0.491493821	0.086411074	0.029081468	0.024892149	0.007943306	2.471012354
506587.5148	2594296.984	1	0.315600216	174.227829	245.2223511	314.461853	175.6614685	1196.296631	380.1369019	4.512480259	137.1830902	137.1830902	32.02412033	122.9256744	46.29535294	130.8768768	39.23978043	5385.632324	412.6766663	82.30419922	330.0536804	265.3555298	274.4781494	0.026667837	0.08505369	487.3131104	0.235946834	0.010878623	102.8577271	0.313672483	4694.838867	6344.451172	5001.663086	0.492165118	0.188955843	0.00960312	0.044449862	0.006804423	2.118521214
500130.4506	2625421.48	1	0.431997001	179.1694641	248.0223236	319.5397949	175.4226685	1166.636719	380.212677	4.402731895	138.5999451	138.5999451	24.38936615	121.1442032	51.75753403	132.0441437	39.05725098	5527.058594	412.008728	80.31760406	332.1645203	269.5581665	292.0247498	0.054280184	0.118819155	430.0770874	0.364249915	0.011009008	94.89025116	0.263846546	4836.966309	7052.587402	5116.060547	0.492851198	0.119902946	0.03701226	0.01776067	0.007484545	2.608561993
498382.627	2625514.566	1	0.437434226	179.0583496	248.000412	319.5485535	175.3956299	1169.242065	381.9717407	4.397240639	138.7057648	138.7057648	24.29436111	121.5943222	51.73261261	132.1816406	39.06963348	5529.053223	412.1854248	80.21537018	332.3970032	269.5297241	292.0025635	0.056587134	0.120092779	430.3206787	0.369351864	0.011598574	96.62230682	0.270325065	4878.074219	7048.981934	5122.850586	0.492748111	0.126762316	0.036740154	0.016927341	0.007795732	2.594164371
489121.0668	2632800.008	1	0.540365875	180.887207	248.9504242	320.5939026	175.9605103	1159.79541	385.0827026	3.77771163	139.5585327	139.5585327	22.32179642	120.4343338	50.16554642	132.9049225	39.06941223	5565.088867	416.2317505	81.12892914	334.6619873	270.7822266	292.9667664	0.066103302	0.08258985	410.3539734	0.808277488	0.011950046	148.2881622	0.121637993	4380.568848	6139.674805	4858.880371	0.492988765	0.099693313	0.026819576	0.031411387	0.010535467	1.568329215
500123.3167	2625403.766	1	0.431997001	179.1694641	248.0223236	319.5397949	175.4226685	1166.636719	380.212677	4.402731895	138.5999451	138.5999451	24.38936615	121.1442032	51.75753403	132.0441437	39.05725098	5527.058594	412.008728	80.31760406	332.1645203	269.5581665	292.0247498	0.054280184	0.118819155	430.0770874	0.364249915	0.011009008	94.89025116	0.263846546	4836.966309	7052.587402	5116.060547	0.492851198	0.119902946	0.03701226	0.01776067	0.007484545	2.608561993
505951.4343	2630467.657	1	0.437747806	180.8422241	248.7098694	319.9889526	175.8944092	1147.003418	371.6546021	4.11825943	138.349884	138.349884	23.63637161	118.5700073	51.00469971	131.6542816	39.0087738	5541.23877	413.2360535	81.47294617	332.0597229	270.5328369	292.6735229	0.052516539	0.101196952	416.8455811	0.544601798	0.008594056	109.2899475	0.188744217	4472.924316	6644.146484	4826.437012	0.491493821	0.086411074	0.029081468	0.024892149	0.007943306	2.471012354
502649.3669	2627668.034	1	0.43729344	179.921875	248.3409119	319.7880859	175.5964355	1157.471191	376.1655884	4.268068314	138.5021057	138.5021057	24.02442932	119.8180008	51.52175903	131.8655243	39.03298569	5533.240234	412.6062317	80.77236938	332.1731567	270.0137634	292.3372803	0.053009693	0.109942287	424.0213318	0.444233447	0.009104257	100.7489929	0.229770571	4693.48584	6934.362793	5003.443359	0.49239704	0.098406471	0.032051973	0.017942075	0.007660992	2.565403223
499882.7979	2625374.981	1	0.43242082	179.1697693	248.0186005	319.539093	175.4189148	1166.940063	380.4023438	4.402686119	138.6103973	138.6103973	24.38174438	121.1970673	51.75632477	132.0586548	39.05869675	5527.237793	412.0265503	80.30376434	332.1920471	269.5527649	292.0205688	0.054464072	0.119101472	430.1377258	0.364478707	0.011133724	94.9947052	0.264917821	4843.488281	7052.0625	5118.091797	0.492820144	0.120821312	0.037046276	0.017834365	0.007490961	2.607877493
501939.2741	2626611.744	1	0.427693874	179.5222168	248.2068939	319.6757507	175.5242004	1160.807861	377.5015564	4.3303895	138.5221558	138.5221558	24.20851517	120.2537155	51.63589859	131.9084015	39.04045486	5529.916016	412.3279724	80.59477234	332.102417	269.8237305	292.207489	0.053456873	0.114039056	426.6728516	0.404722154	0.009563438	97.50743866	0.244296223	4739.705566	6987.552734	5048.962402	0.492368042	0.106467649	0.034206156	0.016575869	0.00756154	2.582056761
498038.199	2625816.847	1	0.441826791	179.2216339	248.0381622	319.5912781	175.403183	1168.97522	382.0931396	4.376169682	138.7387848	138.7387848	24.20293999	121.5544281	51.70542526	132.2134857	39.07102966	5530.692383	412.3529053	80.23116302	332.4936523	269.5830994	292.0398865	0.057142977	0.118745372	429.5687561	0.378434658	0.011740296	98.29553986	0.27033782	4878.269531	7038.947266	5111.348633	0.492771298	0.127555966	0.035855807	0.017046388	0.00783423	2.584858418
512206.0481	2616565.153	1	0.326877445	180.0183258	247.6279297	318.4003296	175.8491364	1154.605957	370.4167786	4.693884373	137.9614258	137.9614258	26.56070518	118.4363785	51.05967712	130.9129791	39.02117157	5479.670898	412.933136	82.21618652	330.7865906	268.8128967	291.6907654	0.02777534	0.110529371	438.614563	0.373904675	0.009523756	79.02935791	0.207389086	4510.523926	6541.873047	4922.379395	0.492735356	0.158683911	0.027080346	0.028491901	0.005296607	2.525911331
525694.6139	2605733.187	1	0.238518119	178.8329926	247.653717	317.0617371	177.1619568	1129.956299	360.4337463	3.95117712	137.8619385	137.8619385	28.40816689	115.2229691	48.42870331	129.3034821	39.00208282	5413.643066	413.5476379	85.16189575	328.0513306	268.3154602	287.1979675	0.021218086	0.065516233	441.5751343	0.147406712	0.00722785	78.31803131	0.211776108	4551.44873	6533.76416	4693.032715	0.493280232	0.191727936	0.005691578	0.0902716	0.006149967	2.526077747
492054.561	2601382.886	1	0.40824005	178.5661163	245.3017426	315.6309509	174.6625214	1235.170166	400.3102417	5.966574192	138.2711487	138.2711487	30.1844101	131.996521	48.76179123	132.4290314	39.44357681	5437.819336	412.1744995	79.67436218	332.5881958	265.8192749	289.2957764	0.027808774	0.131471977	480.0693665	0.452263832	0.014569079	127.0653839	0.232040599	4619.805664	6270.051758	4939.724609	0.494529516	0.107369006	0.020118933	0.01146252	0.0085336	1.887559175
506356.0801	2630560.088	1	0.434000134	180.7811584	248.7236786	319.9837952	175.9143677	1146.290894	371.2677307	4.11356926	138.3305054	138.3305054	23.63273811	118.4709091	50.96858215	131.6277924	39.00757599	5541.325195	413.3227234	81.53639984	332.0506287	270.5553894	292.6856689	0.052487284	0.101026922	416.5605469	0.550504446	0.008718772	109.4781723	0.185135111	4440.477539	6620.526855	4811.981934	0.491430968	0.085793167	0.028905733	0.02571414	0.007776484	2.471957684
501912.7884	2626536.457	1	0.427196741	179.4865417	248.1947021	319.6663818	175.5171051	1161.141357	377.6487427	4.335834503	138.5252533	138.5252533	24.22302246	120.3038788	51.64218903	131.9143372	39.04130936	5529.684082	412.2990112	80.5785141	332.0982361	269.8062744	292.1954041	0.053511202	0.114359871	426.9081421	0.401702166	0.009608789	97.26768494	0.245469496	4745.499023	6991.683594	5052.820313	0.492392808	0.107397348	0.034398898	0.016564531	0.007574372	2.583108187
498742.3732	2625402.713	1	0.435595334	179.0823669	247.9963226	319.5376892	175.3974762	1168.870483	381.6315613	4.402686119	138.6806488	138.6806488	24.32986259	121.5321579	51.74414444	132.1522675	39.06727219	5528.366211	412.1175842	80.22577667	332.3403625	269.5222473	291.9978333	0.056211002	0.120227523	430.45224	0.36717838	0.011643925	95.86371613	0.26894775	4874.390137	7052.397949	5125.938965	0.492832571	0.125418797	0.036802512	0.017108746	0.007644951	2.599135876
498791.2041	2625702.856	1	0.438771695	179.1349792	248.0279236	319.5697021	175.4060974	1168.261353	381.4647217	4.387059689	138.6880798	138.6880798	24.27400208	121.4437866	51.72525406	132.1551666	39.06583023	5529.35791	412.2079468	80.24907684	332.381073	269.5668945	292.0285645	0.056503549	0.119229794	429.866394	0.372326076	0.011660932	96.76263428	0.268667191	4872.825195	7046.560547	5115.51709	0.49277851	0.125124007	0.036524735	0.017256139	0.007734778	2.597755909
497266.7707	2615205.461	1	0.401581705	177.3402252	247.0422211	318.2557373	175.1075592	1194.089966	388.5172729	5.251732826	138.4600677	138.4600677	26.65397453	125.386528	51.9114151	132.2129822	39.17034531	5491.696289	409.9750366	79.53981018	331.3862305	268.1052551	291.0780029	0.054359593	0.133865237	448.5058899	0.160653412	0.01094665	84.26094818	0.34485352	5047.443359	7171.067871	5290.400391	0.493390948	0.11438711	0.034472592	0.013599697	0.006560606	2.683007717
490950.5609	2616521.025	1	0.417353481	178.6871796	247.0015106	318.240387	175.1094818	1203.453003	395.5957642	4.966460228	138.9523926	138.9523926	25.97517586	126.8787384	51.82870102	132.6708069	39.21948624	5504.455078	412.7285461	79.61914825	333.1935425	268.1199036	291.0379944	0.056206822	0.126473725	448.2252502	0.330755681	0.013140515	105.2548294	0.290844619	4853.226563	6870.876953	5151.409668	0.493508667	0.122159168	0.032692559	0.020498751	0.007843854	2.267166853
500786.9873	2625776.634	1	0.431373745	179.1915894	248.0773621	319.580719	175.4509583	1164.65271	379.2323608	4.38365078	138.567688	138.567688	24.34550858	120.8333282	51.72946167	131.9898071	39.0501709	5527.717285	412.0755615	80.41242218	332.1175842	269.6387329	292.0794983	0.053966742	0.117330588	429.0850525	0.378388882	0.010578171	95.57715607	0.258694351	4804.657227	7038.020996	5093.837891	0.492757529	0.115645602	0.036252629	0.017267475	0.007433215	2.601205111
498689.2974	2625767.446	1	0.439834952	179.1587677	248.0370331	319.5805359	175.4077301	1168.200806	381.5019836	4.381866455	138.6963196	138.6963196	24.25130463	121.4369888	51.71934891	132.1633606	39.06604767	5529.770996	412.2472839	80.25252533	332.4045105	269.5799255	292.0376892	0.056662362	0.118902564	429.6847534	0.373836041	0.011660932	97.16847229	0.268845737	4873.262207	7044.145508	5112.071289	0.492767453	0.125282735	0.036275305	0.017267475	0.007763651	2.594997883
498032.5389	2625829.026	1	0.441891849	179.2216339	248.0381622	319.5912781	175.403183	1168.97522	382.0931396	4.376169682	138.7387848	138.7387848	24.20293999	121.5544281	51.70542526	132.2134857	39.07102966	5530.692383	412.3529053	80.23116302	332.4936523	269.5830994	292.0398865	0.057142977	0.118745372	429.5687561	0.378434658	0.011740296	98.29553986	0.27033782	4878.269531	7038.947266	5111.348633	0.492771298	0.127555966	0.035855807	0.017046388	0.00783423	2.584858418
505438.2892	2630505.22	1	0.443492532	180.8386688	248.7091675	320.0207825	175.8747101	1147.683716	372.1626587	4.11695528	138.3793182	138.3793182	23.60312271	118.6935196	51.02602005	131.6962738	39.01059723	5542.024414	413.1395569	81.41024017	332.092804	270.5311584	292.6728821	0.052207276	0.100815184	416.8432007	0.538035631	0.00872444	109.713028	0.194814637	4511.904785	6670.462402	4843.854492	0.491398603	0.086915605	0.029228859	0.024347935	0.008119753	2.470275402
488630.1193	2638875.754	1	0.582840085	181.593689	249.7332916	321.2947388	176.3983459	1143.553101	378.0123596	3.427211761	139.5614319	139.5614319	21.44980049	118.5580521	49.24801254	132.9861908	39.03611755	5587.288574	417.4737854	81.87297821	335.2731628	271.8009033	293.7134705	0.064139053	0.082791962	395.2962036	0.889130414	0.011587236	171.5345612	0.065359063	4101.501465	5706.921875	4645.212891	0.493170738	0.068225235	0.018815085	0.025640445	0.010833822	1.392741561
504487.6346	2595932.187	1	0.336991847	174.3265686	245.2826996	314.7300415	175.6890564	1202.583984	383.2390747	4.764350414	137.3041077	137.3041077	31.79725647	123.6683884	46.49355698	131.1560059	39.26463699	5399.160645	412.3913879	81.78691101	330.3950195	265.5019836	279.3780518	0.023942962	0.095095105	485.487793	0.2365188	0.013338926	107.0435486	0.285067528	4712.59375	6422.702637	4976.282715	0.493393868	0.158802956	0.009620127	0.037074618	0.006996911	1.997280836
499929.2258	2625367.6	1	0.432363123	179.1697693	248.0186005	319.539093	175.4189148	1166.940063	380.4023438	4.402686119	138.6103973	138.6103973	24.38174438	121.1970673	51.75632477	132.0586548	39.05869675	5527.237793	412.0265503	80.30376434	332.1920471	269.5527649	292.0205688	0.054464072	0.119101472	430.1377258	0.364478707	0.011133724	94.9947052	0.264917821	4843.488281	7052.0625	5118.091797	0.492820144	0.120821312	0.037046276	0.017834365	0.007490961	2.607877493
518844.1675	2646129.132	1	0.454231113	180.7902679	250.1150818	321.3775635	176.2385559	1112.474365	355.0272217	3.073577642	137.4818573	137.4818573	21.97962761	116.0562897	49.14202881	130.8981628	38.99358368	5587.439453	416.059967	83.6085434	332.2592773	272.7927246	293.9078674	0.028665522	0.066420928	386.4083862	0.542336822	0.014529396	110.5811996	0.183923587	3804.729248	6022.979004	4385.166504	0.488377392	0.091632135	0.014070215	0.066592596	0.009633985	2.165523052
510689.7388	2621533.589	1	0.341421992	180.0540466	247.9197235	318.913147	175.7741394	1152.229248	370.8105469	4.499485016	138.0862885	138.0862885	25.45404243	118.4869461	51.17873764	131.127533	39.01525116	5500.578125	412.9043274	81.88423157	331.1347351	269.3399048	291.9395447	0.032347448	0.119053349	432.6777649	0.505708218	0.010317402	84.8844986	0.159093514	4344.841797	6275.06543	4852.837891	0.492888063	0.132017389	0.033729967	0.025532736	0.005155449	2.544412613
498921.4252	2625696.696	1	0.438582361	179.1241302	248.0310822	319.5693054	175.4087067	1167.973389	381.2773743	4.387059689	138.6765747	138.6765747	24.28229141	121.3965378	51.72722244	132.1407623	39.06453323	5529.187988	412.1923218	80.25947571	332.3613892	269.5709839	292.0315857	0.056302946	0.119123928	429.8356628	0.372509092	0.011666601	96.59036255	0.268093288	4870.12207	7046.926758	5115.226563	0.492810398	0.124472082	0.036541741	0.017420536	0.007741195	2.599855185
494828.9667	2604659.812	1	0.391670048	178.1229248	245.8528442	316.510498	174.8955536	1220.872559	394.8356628	5.814660549	138.2041321	138.2041321	29.38891983	129.2956543	49.9783783	132.2656403	39.34479523	5450.575684	411.3971863	79.82158661	332.0312195	266.4832764	289.9073486	0.02974795	0.133477062	470.6957092	0.297444463	0.016428478	104.6880417	0.282580704	4791.285645	6649.320313	5090.127441	0.494906038	0.114925653	0.023282181	0.014858193	0.008369986	1.762475371
511640.8159	2597123.135	1	0.275379539	174.2653656	246.1519318	315.6891479	176.2342072	1173.771118	373.0952454	4.376307011	137.2915192	137.2915192	31.14662743	120.0199203	47.58265686	130.5055695	39.12975311	5393.1875	412.7855225	82.89061737	329.5090637	266.391449	277.9210815	0.030140799	0.080491744	469.8463135	0.108375847	0.011938708	85.42660522	0.379375875	4910.696777	6609.197266	5150.76709	0.491733521	0.209641665	0.009954592	0.058854543	0.006547774	2.356666327
503328.4042	2628919.941	1	0.44692722	180.3077087	248.4911652	319.9134521	175.6880798	1154.022339	374.9415894	4.198288918	138.4852753	138.4852753	23.81051826	119.4294815	51.35982895	131.836319	39.02523041	5537.513184	412.7721252	80.97986603	332.1846619	270.227356	292.4775696	0.052616842	0.105030656	421.0253906	0.481960237	0.009733505	104.7569122	0.218433172	4661.174805	6840.684082	4954.76416	0.491956353	0.091824874	0.030719781	0.018565655	0.007747611	2.527494192
523941.4316	2604773.814	1	0.23031953	178.5642853	247.5559692	317.0151062	177.1330566	1133.464355	361.3219604	4.010341167	137.7908478	137.7908478	28.70085526	115.3885193	48.67979813	129.4598084	39.00777054	5412.224609	413.4292908	84.96331024	328.1909485	268.1671143	286.2510986	0.021807361	0.065593228	443.535553	0.114530191	0.007919456	75.30619812	0.245380238	4638.038086	6535.486328	4792.348145	0.493219137	0.200492054	0.007550978	0.090282932	0.006092221	2.513536692
493706.3965	2604866.29	1	0.397446513	178.3276825	245.8043365	316.5247192	174.8050232	1223.574707	396.172699	5.854972839	138.3025208	138.3025208	29.25487518	129.9873352	50.04661942	132.3547668	39.35897446	5452.38623	411.8322449	79.72570801	332.3784485	266.4481201	289.8555603	0.030659027	0.133672759	471.2001343	0.324692845	0.016116688	104.9117432	0.278346717	4766.650391	6572.005859	5083.475098	0.494515717	0.119353063	0.02379805	0.011745965	0.008491894	1.768294334
505403.8406	2626657.152	1	0.406689733	180.3034058	248.299057	319.6038208	175.664093	1154.645142	373.7194824	4.298450947	138.346405	138.346405	24.32000351	119.3126144	51.5083313	131.6404419	39.02163315	5526.655273	412.630127	81.03857422	331.7650452	269.9372253	292.2981567	0.051275302	0.113143988	425.0840759	0.460889071	0.008526029	96.48436737	0.194840148	4532.972168	6817.519043	4939.425293	0.492224157	0.095923491	0.033576906	0.017732326	0.007064281	2.562360287
526326.9263	2605651.28	1	0.238439024	179.0832977	247.669281	317.0395508	177.176178	1128.827148	360.0975647	3.918254852	137.8809509	137.8809509	28.36592865	115.1541061	48.30298996	129.2360382	39.00033569	5412.464355	413.4986877	85.23638916	327.9446411	268.3320618	287.0639648	0.021243162	0.06536866	441.4012451	0.163307324	0.007142817	78.39527893	0.201344162	4527.905273	6531.320801	4660.628418	0.49334085	0.190163314	0.005085005	0.091263652	0.006249418	2.534005642
499863.434	2625367.232	1	0.432473034	179.1773529	248.0167847	319.5387573	175.4170227	1167.091309	380.495697	4.402686119	138.6156616	138.6156616	24.37789154	121.2239838	51.75556564	132.0658875	39.05941772	5527.328613	412.0339661	80.29714203	332.2050476	269.5501099	292.0185242	0.054585271	0.119233005	430.1672363	0.364638865	0.01120175	95.04309845	0.26536417	4846.600586	7051.939941	5119.048828	0.492823809	0.121291831	0.037051946	0.017851373	0.007516626	2.607284069
501361.6645	2625705.945	1	0.426095933	179.2570953	248.0797882	319.5681458	175.4600525	1163.909302	378.7251282	4.387654781	138.5358887	138.5358887	24.38434219	120.7224274	51.73128128	131.9454651	39.04670334	5526.885742	411.9884949	80.45266724	332.0143127	269.6427612	292.0830078	0.053038947	0.117186219	429.0393677	0.379921764	0.00975618	94.51460266	0.25433284	4776.318848	7032.490723	5086.847656	0.492646307	0.11365582	0.036229953	0.01672326	0.007430007	2.599598646
495685.7671	2606799.882	1	0.387054533	178.194809	246.1397095	316.9189758	174.9922638	1214.615234	392.8308411	5.705689907	138.2372284	138.2372284	28.82790375	128.4172211	50.59371567	132.2369843	39.29834747	5459.413574	411.0943604	79.67576599	331.8477173	266.8497009	290.1871643	0.034031685	0.134182841	465.8094788	0.225468442	0.015617825	96.72583008	0.31762591	4858.75	6839.458984	5180.303223	0.493961036	0.113672823	0.023588302	0.013242555	0.008376403	1.903433681
499663.1142	2625346.077	1	0.432766795	179.1877441	248.0030518	319.5276794	175.4097137	1167.588989	380.7362366	4.407925129	138.6241302	138.6241302	24.38876915	121.3063278	51.76062393	132.0794067	39.06122589	5527.182617	412.0163879	80.27626801	332.2158203	269.5303345	292.0046692	0.054735724	0.119714223	430.4083862	0.362900078	0.011281115	94.82940674	0.266473681	4852.775391	7054.675293	5124.245605	0.492793918	0.122153506	0.03713131	0.01776634	0.007571164	2.608319759
524762.6328	2605334.874	1	0.234691665	178.6288147	247.6108246	317.0535584	177.1496429	1131.72522	360.882782	3.986570358	137.8265381	137.8265381	28.53962898	115.3118973	48.59647369	129.3895264	39.00608444	5413.463867	413.5318604	85.05834198	328.1532288	268.2516479	286.8630981	0.02147302	0.065567568	442.4320374	0.12727356	0.007516964	77.23596954	0.228775844	4594.341309	6535.350586	4742.578613	0.49324137	0.194942206	0.00640019	0.089784071	0.006140342	2.518529415
506435.297	2630609.328	1	0.433392167	180.7818756	248.7333984	319.9898682	175.9227142	1146.000366	371.1456909	4.109908581	138.3258057	138.3258057	23.62047958	118.4401627	50.9501152	131.6220398	39.00715637	5541.61377	413.3495483	81.56036377	332.0534363	270.5704041	292.6943359	0.052424595	0.100869723	416.3551331	0.55215174	0.008735778	109.726265	0.184306175	4430.579102	6611.479004	4806.972656	0.491365969	0.085606091	0.028888725	0.026008923	0.007789316	2.472016573
516682.1632	2608733.858	1	0.290994376	178.5631561	247.4093628	317.5592041	176.4543457	1149.500488	366.8800354	4.505731106	137.7829895	137.7829895	28.25859642	117.1480789	50.02547073	130.322937	39.02250671	5441.603516	413.5964661	83.45381165	329.7505188	268.1997986	291.2606812	0.029605854	0.088101402	444.6588135	0.162277788	0.012120113	74.1504364	0.266256869	4678.122559	6611.748047	5001.5625	0.493077487	0.211977258	0.016048662	0.05535116	0.005838779	2.28683567
513437.0065	2596346.647	1	0.262824714	173.637085	246.200882	315.6575623	176.3584442	1167.981567	370.5566406	4.250337601	137.2714386	137.2714386	31.15405464	119.3150101	47.3875885	130.2933502	39.11251831	5386.506836	412.9465332	83.1659317	329.186554	266.398468	275.4374695	0.029463759	0.077245124	469.2724915	0.081104577	0.011400162	84.84064484	0.376429915	4953.855469	6639.494141	5150.489746	0.491254747	0.21368359	0.010334409	0.07084994	0.006621561	2.499155521
498114.6252	2625758.284	1	0.440751016	179.1768036	248.0284729	319.5805359	175.4012451	1169.0448	382.0678101	4.381408691	138.730484	138.730484	24.22577095	121.5652008	51.7116127	132.2056122	39.07068634	5530.291016	412.3088379	80.22689819	332.4687195	269.5696716	292.0302734	0.056996703	0.119098261	429.7614441	0.375918001	0.011711951	97.88034058	0.270631135	4878.550781	7041.484863	5113.992188	0.492763281	0.127402902	0.036105238	0.017012374	0.00783423	2.587552786
500096.1721	2637524.278	1	0.54894495	180.6421204	249.4685669	320.9803772	176.1641846	1140.866821	371.7021179	3.728682995	138.6848755	138.6848755	22.3316803	118.8794022	50.18606949	132.2130737	39.0174942	5573.056152	414.8998718	81.88898468	333.4936829	271.5504761	293.4029236	0.056290407	0.081749327	401.6724548	0.638770044	0.009115594	138.0293732	0.168186396	4414.769531	6402.836914	4790.978027	0.489841431	0.082697943	0.026813908	0.026587151	0.009980462	1.880324483
506568.0547	2631159.867	1	0.437652856	180.8614349	248.7878723	320.0417175	175.9561005	1144.822998	370.78125	4.089112282	138.3158417	138.3158417	23.53683472	118.3639984	50.86569977	131.6154022	39.00576782	5543.628906	413.4292297	81.65707397	332.0842896	270.6512756	292.7433167	0.0524037	0.100022778	415.2357178	0.558466196	0.008633737	111.2987213	0.184331685	4403.393066	6575.956543	4789.193848	0.491185218	0.085005187	0.028616618	0.027908005	0.007994636	2.463731289
516822.8822	2609595.086	1	0.294167668	178.8591003	247.4538574	317.6369934	176.4403687	1148.752686	366.7165527	4.51209116	137.8040924	137.8040924	28.05254936	117.1128387	50.17806625	130.3314056	39.02043915	5445.421387	413.7456055	83.44558716	329.880127	268.2869873	291.4936523	0.030303789	0.090372749	443.644165	0.18444714	0.011218757	75.12834167	0.24872151	4640.728027	6575.08252	4980.916016	0.493145645	0.204687044	0.015946621	0.054891977	0.005588546	2.296959877
488253.0907	2623874.693	1	0.473410398	181.1302338	247.8977661	319.3652954	175.4986572	1186.239014	394.3204956	4.316159248	139.4384613	139.4384613	24.00604439	123.909584	51.09878159	132.9064331	39.16636276	5534.473633	414.2169495	80.31154633	334.0359497	269.3293762	291.9456787	0.061777771	0.110154025	430.3153687	0.561394691	0.016400134	129.4160156	0.209620848	4623.597656	6567.109375	4979.626953	0.493991286	0.125622869	0.03087851	0.031944264	0.009252219	1.847391009
506661.6177	2630772.422	1	0.432163417	180.8415222	248.7535858	319.9981995	175.9421997	1145.283813	370.803009	4.101855278	138.3117371	138.3117371	23.59824944	118.3625183	50.90603256	131.603714	39.006073	5542.124023	413.4202271	81.62232208	332.0541077	270.6019897	292.7124329	0.05234937	0.100706108	415.9274597	0.555652142	0.008769792	110.2017517	0.182099909	4403.912109	6585.539063	4793.330566	0.491290331	0.085175253	0.028854711	0.027012318	0.007814981	2.470275164
484178.5398	2620950.893	1	0.479013443	180.7094116	247.7047424	318.918457	175.6277313	1198.009033	401.0948181	4.393328667	139.731369	139.731369	24.34503746	125.4220734	50.8095665	133.1588287	39.23283005	5528.973633	414.8820496	80.32837677	334.7132874	269.0088806	291.7757568	0.057364479	0.112730145	433.5661316	0.585440099	0.023197148	145.1117706	0.187315881	4480.595703	6364.728516	4840.255371	0.494827151	0.10993702	0.025266297	0.032556504	0.009184849	1.600159645
501409.7985	2625616.767	1	0.425177395	179.2437897	248.0721893	319.5575867	175.4588318	1163.93689	378.6786804	4.392550945	138.5290375	138.5290375	24.40600014	120.7285614	51.73649979	131.9374084	39.04650116	5526.452637	411.9341431	80.45316315	331.9786987	269.6316528	292.0758057	0.0527464	0.117381915	429.1769104	0.377954185	0.009586114	94.06945801	0.253797203	4771.760742	7033.532715	5087.593262	0.49257955	0.113497086	0.036297981	0.016598545	0.007420382	2.600267887
504848.1614	2595120.454	1	0.335224718	174.1626434	245.1636658	314.5201416	175.6256866	1202.306396	382.7613525	4.684573174	137.2592773	137.2592773	31.95218849	123.6129608	46.2651062	131.0819244	39.26628494	5393.576172	412.5622864	81.93118286	330.3409119	265.3436279	277.3380737	0.024979416	0.091803573	487.9211426	0.257704377	0.012460247	106.8964767	0.287350297	4684.844238	6367.84668	4965.445801	0.492824763	0.163955987	0.009376364	0.039427213	0.007028992	2.000531435
507212.8563	2631965.905	1	0.438295633	180.8033142	248.8748322	320.1011353	176.0177765	1142.548828	369.8699951	4.045780182	138.2796173	138.2796173	23.42614746	118.2048798	50.71988678	131.5799713	39.00351715	5546.445313	413.6303711	81.8945694	332.118866	270.7805176	292.8200378	0.052366085	0.099406816	413.5628662	0.567182958	0.008129206	113.4349289	0.182763055	4345.473145	6496.179688	4750.291992	0.490819603	0.085248947	0.028231133	0.032046303	0.008045966	2.371557951
493714.9852	2611650.229	1	0.404066086	178.2105103	246.5312805	317.5815735	174.9955292	1209.702515	393.7705688	5.504083633	138.5606842	138.5606842	27.40301704	127.7576218	51.65781403	132.4393768	39.25775528	5482.159668	411.9214478	79.43656158	332.5187073	267.4350891	290.5600586	0.048140857	0.136367574	457.798645	0.215493381	0.013208542	91.84695435	0.333299339	4943.118164	6967.663086	5237.041016	0.492533535	0.111711383	0.031683493	0.016802626	0.006923124	2.32587409
516814.3659	2609607.377	1	0.294167668	178.8591003	247.4538574	317.6369934	176.4403687	1148.752686	366.7165527	4.51209116	137.8040924	137.8040924	28.05254936	117.1128387	50.17806625	130.3314056	39.02043915	5445.421387	413.7456055	83.44558716	329.880127	268.2869873	291.4936523	0.030303789	0.090372749	443.644165	0.18444714	0.011218757	75.12834167	0.24872151	4640.728027	6575.08252	4980.916016	0.493145645	0.204687044	0.015946621	0.054891977	0.005588546	2.296959877
515573.6835	2616974.3	1	0.323391438	179.7242889	247.7654114	318.3063049	176.092041	1146.308228	366.6910095	4.51062727	137.9408417	137.9408417	26.4118042	117.172348	50.6230278	130.5929871	39.01513672	5477.008789	414.1700439	83.14639282	330.8204651	268.9657288	291.8257446	0.027349055	0.107196137	436.0600586	0.400443852	0.009773187	82.39095306	0.166133165	4300.553223	6294.765625	4767.191406	0.493535817	0.179216668	0.022182414	0.036745824	0.005424932	2.40331912
499190.343	2625370.698	1	0.434224904	179.0588226	248.0046844	319.537262	175.4043274	1168.137085	381.1661987	4.402686119	138.6528778	138.6528778	24.35028267	121.4101715	51.74868774	132.1162872	39.06409836	5527.950195	412.0805969	80.25230408	332.2898865	269.5328064	292.0055847	0.055617549	0.119865	430.3568726	0.366148859	0.011592905	95.45896149	0.267557681	4866.10791	7052.284668	5124.822754	0.49281463	0.123757802	0.036927227	0.017443212	0.007574372	2.604602337
523797.052	2604647.494	1	0.22982271	178.5324402	247.5401154	316.9983521	177.128891	1133.87439	361.4205627	4.012766361	137.7807465	137.7807465	28.74865341	115.4047623	48.69239807	129.4735565	39.00805283	5411.683594	413.3868408	84.94258881	328.1813965	268.1425171	286.0247498	0.021836616	0.065529071	443.8481445	0.112379603	0.008004489	74.72602081	0.250290126	4648.866211	6535.359375	4805.169434	0.493173718	0.202634901	0.00764168	0.090487018	0.006140342	2.517502308
510197.5265	2620810.546	1	0.341193885	179.976181	247.8497162	318.8651733	175.7341156	1154.160034	371.6305237	4.550367355	138.0879974	138.0879974	25.60571861	118.7975159	51.23604584	131.1547394	39.01624298	5498.153809	412.4554443	81.74524689	330.9728699	269.2339172	291.8786926	0.033308677	0.118026748	434.0712891	0.481090844	0.010368422	82.99654388	0.171999544	4408.853027	6360.968262	4897.814453	0.492985994	0.130651191	0.034013413	0.024699407	0.005152241	2.556859732
488253.0907	2623874.693	1	0.473410398	181.1302338	247.8977661	319.3652954	175.4986572	1186.239014	394.3204956	4.316159248	139.4384613	139.4384613	24.00604439	123.909584	51.09878159	132.9064331	39.16636276	5534.473633	414.2169495	80.31154633	334.0359497	269.3293762	291.9456787	0.061777771	0.110154025	430.3153687	0.561394691	0.016400134	129.4160156	0.209620848	4623.597656	6567.109375	4979.626953	0.493991286	0.125622869	0.03087851	0.031944264	0.009252219	1.847391009
504613.0066	2629996.648	1	0.446961731	180.7705078	248.6338959	319.9925537	175.8073578	1149.898926	373.1712341	4.141755581	138.4205627	138.4205627	23.66594505	118.9448853	51.14748383	131.7483521	39.01421738	5540.561035	412.9554443	81.25016022	332.0896912	270.4279785	292.6065674	0.051835321	0.102627769	418.2671509	0.522020638	0.008809474	108.088707	0.202644974	4579.913574	6738.230469	4882.88916	0.491667151	0.088763669	0.030118877	0.021745909	0.007875935	2.468207598
518178.9741	2601613.423	1	0.237215146	176.6099091	247.0112305	316.6698303	176.7875061	1149.133789	365.067627	4.223821163	137.5666351	137.5666351	29.7226963	117.0431595	48.59156799	129.9576569	39.03061295	5406.070801	412.8828735	84.05403137	328.6937256	267.450592	282.8363342	0.027223678	0.07326705	454.1897278	0.032007139	0.012165464	70.09778595	0.331450135	4830.109863	6759.588867	5039.605957	0.492353082	0.233269647	0.011683607	0.078599326	0.006583063	2.400532246
516760.3532	2609751.851	1	0.294818699	178.9242554	247.4625092	317.6524658	176.4360199	1148.645386	366.6939392	4.513784409	137.8078461	137.8078461	28.01195717	117.1130371	50.20521545	130.3350525	39.02021408	5446.212891	413.7713013	83.43875122	329.9053345	268.3039856	291.5226135	0.030358121	0.090998337	443.4577942	0.188977093	0.011150731	75.30331421	0.245801076	4633.393555	6568.001953	4977.1875	0.493158013	0.20310542	0.015952291	0.054755926	0.005540424	2.302331924
500761.5046	2625865.816	1	0.432307541	179.1858368	248.0857849	319.5914612	175.4525909	1164.616211	379.2671204	4.378549099	138.574707	138.574707	24.3235836	120.830513	51.7232666	131.9982147	39.05055618	5528.126465	412.1124268	80.41252136	332.1434937	269.6504822	292.0872803	0.054305263	0.117186219	428.9365845	0.379967511	0.010838941	96.00500488	0.259025931	4809.062988	7034.524902	5092.088867	0.492749661	0.115849681	0.036082562	0.017301489	0.007446047	2.600821018
500767.1658	2625875.042	1	0.432307541	179.1858368	248.0857849	319.5914612	175.4525909	1164.616211	379.2671204	4.378549099	138.574707	138.574707	24.3235836	120.830513	51.7232666	131.9982147	39.05055618	5528.126465	412.1124268	80.41252136	332.1434937	269.6504822	292.0872803	0.054305263	0.117186219	428.9365845	0.379967511	0.010838941	96.00500488	0.259025931	4809.062988	7034.524902	5092.088867	0.492749661	0.115849681	0.036082562	0.017301489	0.007446047	2.600821018
516720.6135	2609807.16	1	0.295160383	178.8929291	247.4584198	317.6534119	176.4314575	1148.874756	366.7831421	4.518863201	137.8071289	137.8071289	28.01584435	117.1433792	50.21096039	130.3440857	39.02047729	5446.36377	413.7532349	83.41498566	329.912384	268.2999573	291.5209656	0.030521112	0.09141539	443.5325928	0.188107714	0.011184744	75.28256226	0.246974349	4636.600586	6568.85498	4981.591797	0.493163913	0.203218803	0.015980635	0.054563183	0.005505135	2.310015202
510591.3424	2624436.58	1	0.351636559	180.3825836	248.1894989	319.1849365	175.8397064	1148.332153	369.4507141	4.346747875	138.1116333	138.1116333	24.84528923	118.041481	51.1466217	131.1867065	39.01223755	5512.578613	413.7276306	81.96839905	331.5840149	269.7517395	292.1824036	0.036902837	0.11726322	427.4653015	0.524926245	0.010821934	89.67072296	0.12832056	4208.656738	6235.140137	4781.5625	0.49186939	0.120413147	0.032805938	0.025345661	0.005620627	2.503429651
504582.4655	2628133.008	1	0.429120511	180.4570313	248.4311676	319.7910461	175.7014313	1153.476196	374.0202942	4.227962017	138.4091644	138.4091644	24.00580978	119.2528458	51.40200043	131.727829	39.02069092	5533.413086	412.8289795	81.0580368	331.9987793	270.137207	292.4212036	0.051246047	0.10863658	422.2988892	0.489738941	0.007828753	101.8300705	0.203091323	4585.904785	6828.938965	4924.76416	0.492228657	0.091518752	0.031456739	0.01734684	0.007535875	2.537415743
490214.1782	2613998.566	1	0.415389717	178.6312866	246.7008667	317.8269348	175.0241089	1210.928345	397.1502991	5.201102734	138.9227753	138.9227753	26.56778908	128.0595551	51.74232483	132.69664	39.26106644	5495.544434	413.2196045	79.55971527	333.3928223	267.7168274	290.7367249	0.054292724	0.129421994	453.6300354	0.320551842	0.014580416	107.7736206	0.303023726	4837.053711	6818.631348	5123.286133	0.492821991	0.116150133	0.031473745	0.019325288	0.007539083	2.091970205
515948.8968	2610599.708	1	0.300504804	178.9115601	247.4638824	317.7302246	176.3663635	1150.196777	367.3948059	4.564574718	137.8189697	137.8189697	27.86188126	117.3701248	50.33991241	130.4332123	39.02195358	5451.000977	413.6848755	83.19689178	330.0792236	268.3449402	291.5560913	0.031239944	0.095714271	443.216156	0.205769986	0.011150731	76.28846741	0.243020922	4627.911133	6551.078125	4993.385742	0.493182719	0.194896847	0.016745936	0.053265005	0.005277358	2.407005787
516682.1632	2608733.858	1	0.290994376	178.5631561	247.4093628	317.5592041	176.4543457	1149.500488	366.8800354	4.505731106	137.7829895	137.7829895	28.25859642	117.1480789	50.02547073	130.322937	39.02250671	5441.603516	413.5964661	83.45381165	329.7505188	268.1997986	291.2606812	0.029605854	0.088101402	444.6588135	0.162277788	0.012120113	74.1504364	0.266256869	4678.122559	6611.748047	5001.5625	0.493077487	0.211977258	0.016048662	0.05535116	0.005838779	2.28683567
495019.1638	2605400.871	1	0.390635788	178.2425079	245.9483337	316.6678467	174.9170227	1218.872559	394.2189636	5.78489542	138.2247467	138.2247467	29.17082024	129.064209	50.22188568	132.2624664	39.32915497	5453.913086	411.3252258	79.77405548	332.0041809	266.6081848	289.9996033	0.030750971	0.133951858	469.0778809	0.270516366	0.016343445	100.8738174	0.293152928	4814.38623	6705.974609	5121.645996	0.494520158	0.115679614	0.02318014	0.013645047	0.0084149	1.776531219
515616.2453	2616906.69	1	0.323276639	179.6864319	247.7627258	318.2950134	176.1002655	1146.188599	366.6225586	4.508522511	137.9390411	137.9390411	26.42937088	117.1496658	50.61062241	130.5824738	39.01498032	5476.542969	414.1821899	83.16688538	330.8067017	268.9585266	291.8239136	0.027386669	0.106923446	436.1298828	0.397606909	0.009824207	82.38230133	0.166247949	4303.623535	6296.459473	4766.086426	0.493593365	0.179420754	0.022023685	0.037329722	0.005424932	2.399270058
499232.8065	2625352.244	1	0.434174806	179.0588226	248.0046844	319.537262	175.4043274	1168.137085	381.1661987	4.402686119	138.6528778	138.6528778	24.35028267	121.4101715	51.74868774	132.1162872	39.06409836	5527.950195	412.0805969	80.25230408	332.2898865	269.5328064	292.0055847	0.055617549	0.119865	430.3568726	0.366148859	0.011592905	95.45896149	0.267557681	4866.10791	7052.284668	5124.822754	0.49281463	0.123757802	0.036927227	0.017443212	0.007574372	2.604602337
516253.9915	2616544.507	1	0.321876556	179.5282593	247.7612	318.2420959	176.1573944	1145.104492	366.0891724	4.486604691	137.9318848	137.9318848	26.49067307	116.9812012	50.51453018	130.5145721	39.01379013	5474.445801	414.3131104	83.2975235	330.7425537	268.9373779	291.8242188	0.027403386	0.105312966	436.2806702	0.386670947	0.010056633	82.72351837	0.163212731	4303.293457	6288.681152	4748.691895	0.493710369	0.180367455	0.020521425	0.040441949	0.00537681	2.366374016
515968.6395	2610685.837	1	0.300665706	178.9335632	247.4677277	317.737915	176.3629913	1150.137939	367.3811951	4.564918041	137.8209381	137.8209381	27.84150696	117.366806	50.3462944	130.4350128	39.02178574	5451.37793	413.6950378	83.19506836	330.0927734	268.3530579	291.5595703	0.031156359	0.095865056	443.1159973	0.208057836	0.011128055	76.40645599	0.241796643	4624.360352	6546.370605	4990.452148	0.493180603	0.194023848	0.016757274	0.053321693	0.005251693	2.410683155
499348.876	2625343.012	1	0.433637083	179.0660858	247.9960938	319.5268555	175.40271	1168.18811	381.1235046	4.407925129	138.6451874	138.6451874	24.37296295	121.4124222	51.75669479	132.1081848	39.06385803	5527.537598	412.0450439	80.25054169	332.265625	269.5203857	291.9972534	0.055341717	0.120060697	430.5217285	0.363838106	0.011524878	95.09377289	0.267519414	4863.884766	7054.350586	5127.554199	0.492815316	0.123497032	0.037080288	0.017471556	0.007548707	2.606203556
497983.3385	2597539.959	1	0.386954397	177.7706604	245.1295013	314.6430359	175.2593994	1223.424805	392.9744568	5.416298866	137.6446228	137.6446228	31.50453186	127.3496933	47.14159393	131.8309326	39.37302399	5416.385742	411.894928	80.61005402	331.3694153	265.4515076	286.1268005	0.021130322	0.118427761	487.0605469	0.368390948	0.013911486	131.6227264	0.25011158	4644.59668	6313.71582	4888.107422	0.494459331	0.095719412	0.013594028	0.027256081	0.007551915	1.798461676
498046.6896	2625801.347	1	0.441532731	179.2216339	248.0381622	319.5912781	175.403183	1168.97522	382.0931396	4.376169682	138.7387848	138.7387848	24.20293999	121.5544281	51.70542526	132.2134857	39.07102966	5530.692383	412.3529053	80.23116302	332.4936523	269.5830994	292.0398865	0.057142977	0.118745372	429.5687561	0.378434658	0.011740296	98.29553986	0.27033782	4878.269531	7038.947266	5111.348633	0.492771298	0.127555966	0.035855807	0.017046388	0.00783423	2.584858418
503325.5739	2628919.941	1	0.44692722	180.3077087	248.4911652	319.9134521	175.6880798	1154.022339	374.9415894	4.198288918	138.4852753	138.4852753	23.81051826	119.4294815	51.35982895	131.836319	39.02523041	5537.513184	412.7721252	80.97986603	332.1846619	270.227356	292.4775696	0.052616842	0.105030656	421.0253906	0.481960237	0.009733505	104.7569122	0.218433172	4661.174805	6840.684082	4954.76416	0.491956353	0.091824874	0.030719781	0.018565655	0.007747611	2.527494192
522781.7021	2603089.813	1	0.228489816	177.8483734	247.4229889	316.842041	177.1004791	1136.549438	362.0380859	4.006863594	137.7021179	137.7021179	29.11772919	115.5956955	48.60528183	129.5407715	39.01133347	5406.080078	413.0403442	84.83254242	328.0633545	267.9506226	283.7294312	0.023086214	0.064723827	446.4458923	0.081379123	0.008509022	70.80973816	0.269228309	4709.756348	6553.407715	4884.922363	0.492941678	0.213320792	0.007607667	0.092425779	0.006871794	2.48220706
503857.6919	2596688.502	1	0.342635781	174.3235168	245.3755188	314.9190063	175.70961	1203.835205	384.101532	4.866755009	137.3595581	137.3595581	31.64143562	123.8769455	46.74659729	131.2535248	39.26646423	5404.879883	412.1870117	81.59687805	330.4640503	265.6346741	281.5377808	0.022496939	0.09996824	483.6281738	0.227298722	0.013730081	109.4698029	0.287822187	4741.152832	6476.723633	4976.771973	0.493670642	0.148355171	0.010555496	0.034892093	0.0070322	1.984859467
505908.986	2630464.565	1	0.438002795	180.8549194	248.7083893	319.9926453	175.8904419	1147.143433	371.7450256	4.118602753	138.3547821	138.3547821	23.6334343	118.5924301	51.01038361	131.6611633	39.00908661	5541.307129	413.21698	81.45996094	332.0640564	270.5303345	292.6721497	0.052491464	0.101196952	416.8726196	0.543091834	0.008577049	109.3099365	0.189675182	4480.213867	6649.015625	4829.554688	0.491471648	0.086547129	0.029115481	0.024727751	0.007975387	2.469967604
500059.4504	2625349.149	1	0.431736529	179.1791382	248.0123596	319.52948	175.4191589	1166.829468	380.2635498	4.407948017	138.5979004	138.5979004	24.40794373	121.1738739	51.7639389	132.0431519	39.05767441	5526.72998	411.9732971	80.30963898	332.1476746	269.5438232	292.0150452	0.054108836	0.11906939	430.2546997	0.362030715	0.010935312	94.5503006	0.264037848	4837.086426	7056.079102	5119.127441	0.49286148	0.119976647	0.037097294	0.01776634	0.007478129	2.609660625
500356.697	2625576.724	1	0.432253182	179.1642609	248.0480499	319.5609741	175.4354553	1165.796631	379.8109741	4.393008232	138.5886841	138.5886841	24.36374664	121.009758	51.74407959	132.0243225	39.05430222	5527.451172	412.0506287	80.35646057	332.1565247	269.5953979	292.050415	0.054338694	0.118049204	429.6256104	0.369855165	0.010940981	95.37372589	0.26208663	4825.948242	7046.004395	5106.592773	0.492893636	0.118258968	0.036677796	0.017567927	0.00745888	2.60620141
493709.1746	2604734.055	1	0.397396743	178.2666168	245.786438	316.4899292	174.8010559	1223.917725	396.2690125	5.85941124	138.2949371	138.2949371	29.30549622	130.0198212	49.98696518	132.3527527	39.36194992	5451.558105	411.8302612	79.73458862	332.3717651	266.4237061	289.8380432	0.030450065	0.133640677	471.5232239	0.32972613	0.016156372	105.7355881	0.275388002	4761.507324	6562.599609	5076.635254	0.494538367	0.118990257	0.023747031	0.011808323	0.008437357	1.760577679
500130.2241	2625416.805	1	0.431997001	179.1694641	248.0223236	319.5397949	175.4226685	1166.636719	380.212677	4.402731895	138.5999451	138.5999451	24.38936615	121.1442032	51.75753403	132.0441437	39.05725098	5527.058594	412.008728	80.31760406	332.1645203	269.5581665	292.0247498	0.054280184	0.118819155	430.0770874	0.364249915	0.011009008	94.89025116	0.263846546	4836.966309	7052.587402	5116.060547	0.492851198	0.119902946	0.03701226	0.01776067	0.007484545	2.608561993
491412.8342	2628740.662	1	0.49880895	180.2605133	248.393692	320.0290527	175.603775	1169.505615	386.8595276	4.097851753	139.2946014	139.2946014	23.21127129	121.5872726	51.00453568	132.7159729	39.08950043	5548.213379	414.8267212	80.59870148	333.9385071	270.0513611	292.4104004	0.063240513	0.097167552	421.486145	0.642110348	0.014642774	125.9807358	0.195490539	4648.021973	6567.445313	5022.328125	0.493268818	0.121518582	0.030351302	0.032176688	0.009566615	1.85735476
512648.2754	2596524.307	1	0.269654065	173.7602844	246.1624298	315.640625	176.298996	1170.690552	371.6807556	4.305543423	137.272644	137.272644	31.18073273	119.6453018	47.4301796	130.3840179	39.12184143	5388.763672	412.9108582	83.04230499	329.329071	266.3709717	276.2685852	0.029923478	0.07855083	469.8430481	0.095129147	0.011439844	85.11670685	0.375269413	4937.145996	6623.877441	5152.158691	0.491400659	0.210707426	0.010362753	0.065861307	0.006496444	2.432463884
493547.9264	2605518.304	1	0.397441655	178.3868256	245.8560944	316.6347046	174.8089142	1222.835571	396.0347595	5.843304634	138.3415527	138.3415527	29.06941795	129.9760437	50.25561523	132.3748627	39.35181427	5455.334961	411.9156799	79.68871307	332.4540405	266.5236816	289.9042969	0.032159381	0.133659914	470.2433167	0.312544316	0.015657507	102.6795731	0.287822187	4775.674805	6589.188477	5107.48877	0.494520754	0.119613834	0.023934105	0.011536215	0.008520768	1.784412146
498389.1949	2625515.303	1	0.437434226	179.0583496	248.000412	319.5485535	175.3956299	1169.242065	381.9717407	4.397240639	138.7057648	138.7057648	24.29436111	121.5943222	51.73261261	132.1816406	39.06963348	5529.053223	412.1854248	80.21537018	332.3970032	269.5297241	292.0025635	0.056587134	0.120092779	430.3206787	0.369351864	0.011598574	96.62230682	0.270325065	4878.074219	7048.981934	5122.850586	0.492748111	0.126762316	0.036740154	0.016927341	0.007795732	2.594164371
488134.6578	2624462.168	1	0.477555037	181.1687622	247.9622803	319.4439087	175.5308228	1184.724731	393.9620972	4.286600113	139.4632874	139.4632874	23.88113594	123.6659851	51.04483795	132.9152374	39.16107941	5536.436035	414.3579712	80.35325623	334.0767212	269.4176636	292.0101013	0.062045246	0.108873978	429.0821228	0.586034894	0.016156372	131.9817505	0.204800218	4621.374023	6542.910156	4971.037109	0.494016498	0.12514101	0.029880783	0.03320276	0.009184849	1.821610689
500888.8782	2626121.072	1	0.433503628	179.2309113	248.1205444	319.6217346	175.4665222	1163.743164	378.9273682	4.363380432	138.5704956	138.5704956	24.27581215	120.7049637	51.69873428	131.9870453	39.04821014	5528.97168	412.1828613	80.45148468	332.1506348	269.7008057	292.1210632	0.054480791	0.116454773	428.3017578	0.387952149	0.010918305	96.77857971	0.256832421	4799.198242	7021.938477	5080.09375	0.492767751	0.114443794	0.035447646	0.01714276	0.007535875	2.597004652
499555.5366	2625327.628	1	0.433075219	179.1818848	248.0012665	319.5274048	175.4076843	1167.739624	380.833374	4.407925129	138.629364	138.629364	24.38485527	121.3327408	51.75980377	132.0866699	39.06189346	5527.274414	412.0239563	80.26967621	332.2285461	269.5277405	292.0026855	0.054881997	0.119788006	430.4384766	0.363128871	0.01136048	94.89411926	0.266869009	4855.652344	7054.731934	5125.201172	0.492789447	0.122510642	0.03711997	0.017692644	0.00757758	2.608133554
502774.4358	2624918.874	1	0.410034031	179.1353149	248.0469666	319.4774475	175.4702301	1162.743774	377.5796509	4.421057224	138.4462738	138.4462738	24.58027267	120.6074982	51.74082184	131.8244934	39.04030609	5522.567871	411.4186401	80.53633881	331.569397	269.5866699	292.0547485	0.049290154	0.117978625	429.6807861	0.366354764	0.00867342	90.45049286	0.24251081	4712.195313	7006.106934	5072.731934	0.492643923	0.110503912	0.036229953	0.015045267	0.00698087	2.596979856
517342.1267	2609079.053	1	0.29127714	178.6234283	247.4563141	317.5844421	176.4805756	1147.674561	366.2158203	4.475394249	137.7970734	137.7970734	28.15011787	116.9354858	50.06433868	130.2667542	39.01956177	5442.084473	413.7540894	83.60310364	329.7324829	268.2641907	291.3495789	0.028548503	0.086138032	443.7294312	0.175272822	0.011230095	74.73114014	0.251641959	4642.361816	6593.499512	4964.671875	0.492913127	0.208921716	0.015997643	0.056887433	0.0057682	2.248134613
489853.4327	2624842.2	1	0.472382575	181.0668182	247.9622955	319.4880371	175.4695435	1181.894775	391.711731	4.309844494	139.3176575	139.3176575	23.92391396	123.3284988	51.2224617	132.7940826	39.14095306	5535.95459	414.0323792	80.30877686	333.7685547	269.4430237	291.996582	0.061506122	0.109971158	429.3499756	0.556018233	0.016264081	121.4073563	0.219262108	4672.728516	6679.994629	5028.441406	0.494026124	0.128037825	0.032261722	0.031711839	0.008864037	1.977628112
500948.3476	2625782.794	1	0.430033833	179.2243195	248.0812836	319.5797424	175.4546967	1164.344971	379.0533752	4.383468151	138.5576782	138.5576782	24.35253716	120.7865829	51.72864914	131.9752045	39.04880524	5527.560059	412.059906	80.42815399	332.0890808	269.6447144	292.0837402	0.05369927	0.117186219	429.0098267	0.379944623	0.010323071	95.35036469	0.257227749	4795.324219	7036.592285	5090.540039	0.492736667	0.114931323	0.036207277	0.01714276	0.007442839	2.600796938
517288.1905	2609152.795	1	0.291714728	178.6560059	247.4600372	317.5923462	176.4784393	1147.626343	366.2099609	4.476538181	137.7990265	137.7990265	28.1299572	116.9350739	50.08061981	130.2685699	39.0194664	5442.487305	413.7686157	83.60009003	329.7479248	268.2721863	291.3764648	0.028665522	0.086429968	443.6399231	0.177629322	0.011179075	74.84374237	0.249690741	4638.935059	6590.172852	4962.835449	0.492943496	0.208235785	0.015980635	0.056762718	0.005726495	2.24963069
491071.3765	2616568.925	1	0.416967511	178.6779327	247.011795	318.2557373	175.1109619	1203.083984	395.4628296	4.96019125	138.9483032	138.9483032	25.95830154	126.8192291	51.83206558	132.6653442	39.21752167	5504.700684	412.6972046	79.61946106	333.1758728	268.1337891	291.0480042	0.056248616	0.126415983	448.0352783	0.328353435	0.013066819	104.689888	0.290385515	4856.10498	6877.42334	5155.036621	0.493525893	0.1224823	0.032794598	0.020640472	0.007879144	2.283982039
493604.861	2606062.592	1	0.396444649	178.3771515	245.9150848	316.7316284	174.8299713	1221.547363	395.6671448	5.821295261	138.3549957	138.3549957	28.92388153	129.7864838	50.43084335	132.374527	39.34164047	5457.657227	411.9034729	79.66815186	332.4512024	266.6015015	289.9611511	0.033588685	0.134323999	469.2249756	0.297375828	0.015623494	100.8149796	0.296557963	4792.07959	6626.458984	5127.685547	0.494182229	0.118854202	0.024296915	0.011530546	0.008495103	1.790541649
500435.9626	2625589.027	1	0.431809515	179.1576996	248.049942	319.5609436	175.4371643	1165.644287	379.711731	4.393237114	138.5836487	138.5836487	24.36751556	120.984726	51.74403	132.0170136	39.05355453	5527.371094	412.0429688	80.36423492	332.1434326	269.5982056	292.0524597	0.054213319	0.117991462	429.5931396	0.370564401	0.01084461	95.29719543	0.261500001	4822.076172	7046.256836	5105.373535	0.492858827	0.11784514	0.036655121	0.017505569	0.007455672	2.605681896
484789.9081	2620655.013	1	0.471432596	180.5738831	247.6493988	318.8765869	175.5715027	1198.511108	400.6485291	4.422590256	139.6685638	139.6685638	24.45647621	125.5805283	50.90056229	133.1228485	39.23130798	5527.375977	414.697052	80.29112244	334.5737915	268.9422302	291.7189331	0.056628928	0.113634832	434.7472229	0.570248663	0.021303734	142.0095978	0.197161183	4509.88623	6399.009277	4871.083496	0.49459967	0.112334967	0.026473774	0.030351302	0.009034067	1.624498248
491327.9083	2628713.035	1	0.499103308	180.3062286	248.3842316	320.0168152	175.6021118	1169.824707	387.0165405	4.101603985	139.2997284	139.2997284	23.2228241	121.630127	51.00759506	132.7215118	39.09073257	5547.97998	414.8139648	80.59207153	333.942627	270.0379944	292.4016418	0.063156925	0.097440243	421.6434631	0.643345773	0.014733477	126.0430679	0.195541561	4648.18457	6563.625977	5022.876953	0.493332326	0.121739671	0.030351302	0.032431789	0.009553783	1.857548833
496158.5632	2604594.823	1	0.385250777	178.0215302	245.9550781	316.548584	175.0174408	1216.99646	392.9920349	5.747031689	138.1128387	138.1128387	29.45311737	128.4354553	49.97467041	132.1650391	39.3210144	5449.739258	410.9764404	79.92903137	331.6706238	266.5787354	290.0127563	0.030441705	0.132469714	469.2862854	0.247409001	0.015532792	103.7717819	0.294874579	4820.397949	6742.163086	5108.362793	0.495007515	0.109954022	0.022426177	0.018883113	0.007943306	1.764261246
522705.4394	2602902.105	1	0.228443101	177.7569885	247.414093	316.8204041	177.1051941	1136.593872	362.0360107	3.997986794	137.6953125	137.6953125	29.15223122	115.6037674	48.57506943	129.5354767	39.01158524	5405.205078	413.0035706	84.83448029	328.0334167	267.9328918	283.4101868	0.023240846	0.064691745	446.6883545	0.07943444	0.00857138	70.57385254	0.270401597	4711.703613	6550.905273	4887.44043	0.492937446	0.213933021	0.007556647	0.092714891	0.007012951	2.488880157
500161.3531	2626462.402	1	0.441693366	179.2622528	248.1481018	319.6659241	175.4640808	1164.163208	379.4362488	4.342080593	138.619278	138.619278	24.17316055	120.788681	51.66982651	132.0497589	39.05243301	5530.911621	412.3497925	80.42832184	332.3081055	269.7390137	292.1469116	0.055136934	0.115838811	427.7599487	0.392527848	0.011587236	98.74088287	0.261410743	4826.242188	7010.165039	5073.810547	0.492655993	0.116541289	0.034693681	0.017522577	0.007670616	2.594164848
499179.0191	2625370.699	1	0.434279233	179.0588226	248.0046844	319.537262	175.4043274	1168.137085	381.1661987	4.402686119	138.6528778	138.6528778	24.35028267	121.4101715	51.74868774	132.1162872	39.06409836	5527.950195	412.0805969	80.25230408	332.2898865	269.5328064	292.0055847	0.055617549	0.119865	430.3568726	0.366148859	0.011592905	95.45896149	0.267557681	4866.10791	7052.284668	5124.822754	0.49281463	0.123757802	0.036927227	0.017443212	0.007574372	2.604602337
499062.9496	2625373.781	1	0.434530854	179.0714417	248.0013275	319.5373535	175.4014587	1168.431885	381.3495789	4.402686119	138.6638641	138.6638641	24.3421917	121.4595718	51.7468605	132.130661	39.0653801	5528.114746	412.0942383	80.24131012	332.3093872	269.5284729	292.0024414	0.055897556	0.120002948	430.397644	0.366606414	0.011621249	95.58703613	0.267991275	4869.905273	7052.407227	5125.629883	0.492800713	0.12443807	0.036859203	0.017329834	0.007596829	2.602737427
509792.4317	2625214.066	1	0.362277418	180.4546661	248.2584991	319.2876282	175.8197174	1148.721924	369.8660278	4.324875832	138.1409912	138.1409912	24.67840576	118.172699	51.20279694	131.2683105	39.0118866	5516.685547	413.6775818	81.81092072	331.6661377	269.8569031	292.2505798	0.04020445	0.117157348	426.1003113	0.51755929	0.010957988	90.83065033	0.13391912	4240.933594	6332.491211	4793.058594	0.491897464	0.113372371	0.032726571	0.022624588	0.005777825	2.510920525
490286.3017	2615939	1	0.418877542	178.6588745	246.9259796	318.1265259	175.0988007	1206.166504	396.6596069	5.007252693	138.9916077	138.9916077	26.08649445	127.319252	51.80691528	132.7125854	39.23491287	5502.996094	412.9833374	79.62948608	333.3368225	268.0202332	290.9649963	0.055897556	0.125970051	449.5469055	0.352032751	0.014058877	108.725441	0.294798046	4828.448242	6818.52002	5122.605957	0.493276358	0.120027661	0.032380767	0.020493081	0.007853479	2.161310673
500019.8151	2626625.392	1	0.444273025	179.2843628	248.1664124	319.6875	175.4655914	1164.061646	379.4999084	4.331762314	138.6339111	138.6339111	24.12923241	120.7797394	51.65371323	132.0666656	39.05295944	5531.742676	412.425354	80.43421173	332.362915	269.7643738	292.1650696	0.055387687	0.115280598	427.397644	0.394175112	0.011660932	99.49339294	0.26208663	4829.790527	7005.209961	5069.088867	0.492677152	0.116802059	0.03443291	0.017618949	0.007744403	2.590328217
516939.2709	2609429.157	1	0.293316334	178.7819672	247.4538116	317.6193237	176.4537964	1148.397217	366.5570374	4.499828339	137.8017273	137.8017273	28.08529663	117.0526657	50.14070892	130.3097382	39.02021027	5444.318848	413.7527161	83.49917603	329.8354797	268.2785339	291.4568176	0.02980228	0.088887393	443.6841736	0.181404293	0.011230095	75.01647186	0.248989329	4641.405762	6580.955566	4975.803711	0.493118733	0.206126943	0.015889933	0.055549573	0.005668749	2.278698683
488898.3113	2638226.649	1	0.582170129	181.5975494	249.6510925	321.2288208	176.3495483	1145.118896	378.6007996	3.468050003	139.5521698	139.5521698	21.53995895	118.7566528	49.36191177	132.9643707	39.03849411	5585.045898	417.3559265	81.79247284	335.2015991	271.6974182	293.6352844	0.063808888	0.082217708	396.8815308	0.887917817	0.011711951	167.7867584	0.071097903	4145.314453	5761.937988	4681.644531	0.49280268	0.072868064	0.019943198	0.025220945	0.010731163	1.407410264
492618.258	2639251.427	1	0.578036487	181.5635834	249.6986389	321.2509155	176.3529816	1141.852905	375.2158203	3.476149082	139.2337952	139.2337952	21.68608475	118.6467819	49.60639954	132.7413025	39.02832413	5585.79834	417.1000671	81.90655518	334.8594666	271.8035278	293.6569214	0.061146703	0.087289751	396.0716858	0.85954839	0.0107369	158.9041443	0.101258717	4250.17334	5852.26416	4733.333008	0.492552638	0.069993936	0.019274266	0.023191478	0.010824198	1.524444342
506319.2907	2630560.072	1	0.434262455	180.7811584	248.7236786	319.9837952	175.9143677	1146.290894	371.2677307	4.11356926	138.3305054	138.3305054	23.63273811	118.4709091	50.96858215	131.6277924	39.00757599	5541.325195	413.3227234	81.53639984	332.0506287	270.5553894	292.6856689	0.052487284	0.101026922	416.5605469	0.550504446	0.008718772	109.4781723	0.185135111	4440.477539	6620.526855	4811.981934	0.491430968	0.085793167	0.028905733	0.02571414	0.007776484	2.471957684
510274.6102	2623932.006	1	0.351073176	180.3278656	248.1342773	319.1466064	175.805603	1149.626343	370.0351563	4.381843567	138.1158295	138.1158295	24.95180702	118.2095337	51.19265747	131.2006683	39.01345062	5510.732422	413.4966431	81.88209534	331.5082397	269.6694031	292.1332703	0.037370913	0.118334726	428.5313721	0.508179069	0.010861617	88.7774353	0.136482477	4252.789551	6268.161621	4803.706055	0.492097199	0.12077596	0.033163078	0.025124574	0.005534008	2.512300253
491032.2928	2631244.189	1	0.521102905	180.3001862	248.7128143	320.3739014	175.7680359	1162.947876	385.0387268	3.914823055	139.3777313	139.3777313	22.72214508	120.8081436	50.59083557	132.7612457	39.07259369	5557.42041	415.6283875	80.90020752	334.2808838	270.4815674	292.7249756	0.065192223	0.087764546	415.2429199	0.704545975	0.013100833	134.593399	0.162396535	4523.121582	6405.486816	4953.283203	0.492807597	0.113502756	0.029625682	0.029534981	0.010147285	1.696219206
498731.7295	2625410.71	1	0.435595334	179.0823669	247.9963226	319.5376892	175.3974762	1168.870483	381.6315613	4.402686119	138.6806488	138.6806488	24.32986259	121.5321579	51.74414444	132.1522675	39.06727219	5528.366211	412.1175842	80.22577667	332.3403625	269.5222473	291.9978333	0.056211002	0.120227523	430.45224	0.36717838	0.011643925	95.86371613	0.26894775	4874.390137	7052.397949	5125.938965	0.492832571	0.125418797	0.036802512	0.017108746	0.007644951	2.599135876
498035.3756	2625872.08	1	0.442415833	179.2216339	248.0381622	319.5912781	175.403183	1168.97522	382.0931396	4.376169682	138.7387848	138.7387848	24.20293999	121.5544281	51.70542526	132.2134857	39.07102966	5530.692383	412.3529053	80.23116302	332.4936523	269.5830994	292.0398865	0.057142977	0.118745372	429.5687561	0.378434658	0.011740296	98.29553986	0.27033782	4878.269531	7038.947266	5111.348633	0.492771298	0.127555966	0.035855807	0.017046388	0.00783423	2.584858418
498284.4552	2625558.369	1	0.438167691	179.0827942	248.0096436	319.5592041	175.3974609	1169.178223	382.0112915	4.391978741	138.7139282	138.7139282	24.27144814	121.5851746	51.72492599	132.1896515	39.06996918	5529.47168	412.2255249	80.21891785	332.42099	269.5430298	292.0116272	0.056729231	0.119759135	430.1385498	0.371456683	0.011621249	97.03717804	0.270465344	4878.333008	7046.746094	5119.77002	0.492710978	0.126994744	0.036581427	0.016950017	0.007818189	2.59174943
524844.6774	2605433.421	1	0.235701486	178.6632538	247.6174927	317.0606079	177.1495209	1131.533325	360.8406982	3.985723734	137.8316498	137.8316498	28.51566315	115.3047943	48.58584976	129.3823547	39.00571823	5413.746094	413.5437622	85.06896973	328.1511841	268.2633972	286.9785767	0.021452125	0.065654181	442.2805176	0.12942414	0.007494289	77.45362854	0.226850137	4588.708496	6536.266602	4736.205566	0.493252039	0.194471687	0.006315157	0.089562982	0.006153175	2.51713872
503551.1441	2597521.799	1	0.345082015	174.3943329	245.5004883	315.1265259	175.7111664	1203.671997	384.4525757	4.942688942	137.4053802	137.4053802	31.4637146	123.9450912	47.09297562	131.3157043	39.26118851	5409.480957	411.9530945	81.47583771	330.4699402	265.7983093	283.377655	0.021840796	0.102740057	480.9845581	0.218650624	0.014075884	110.4731064	0.293293208	4769.458496	6538.64209	4985.670898	0.493955493	0.139919847	0.012001066	0.034121122	0.007000118	1.983039856
506989.4095	2631762.825	1	0.438757628	180.7926483	248.8552246	320.090271	176.0032501	1143.108276	370.1218262	4.057676792	138.2898254	138.2898254	23.44952583	118.2447739	50.75451279	131.5905914	39.00392151	5545.850586	413.5763245	81.83547211	332.1138	270.7513123	292.8025208	0.052299216	0.09954156	413.9378967	0.566885531	0.008316279	113.0226059	0.182877839	4360.503418	6515.251465	4758.518555	0.490866542	0.085152581	0.028253809	0.031110935	0.008020301	2.414193869
491268.9385	2605882.363	1	0.406696469	178.1708679	245.7720642	316.6019592	174.6820068	1227.913818	398.4077759	5.894850254	138.5392303	138.5392303	28.83683586	131.3930664	50.2847786	132.5460968	39.38229752	5458.394043	412.8289185	79.57893372	333.0604858	266.4635925	289.8191528	0.03362212	0.13354443	471.1031189	0.385893077	0.015005584	106.7985153	0.282338381	4718.126465	6461.40332	5090.680664	0.493940949	0.120719269	0.024812784	0.012641652	0.008697215	1.786673188
494116.6057	2637713.073	1	0.562034488	180.873703	249.5131683	321.0811768	176.2228546	1144.715698	375.9160461	3.586584091	139.1350098	139.1350098	21.96155739	119.057518	49.92298126	132.6250458	39.0288887	5579.050293	416.4777527	81.69959259	334.4863892	271.565033	293.4744873	0.060106069	0.083895557	400.106842	0.810702622	0.010940981	149.2005005	0.125476643	4379.29541	6042.900391	4820.262207	0.491788268	0.075152636	0.023917098	0.023021411	0.010336564	1.68228364
522861.0484	2606746.388	1	0.246877626	178.7845612	247.5866547	317.2832336	176.9909668	1135.484985	362.0606995	4.165275097	137.8301086	137.8301086	28.36016655	115.6052017	49.04156494	129.6388855	39.00915909	5422.577148	413.7521667	84.79522705	328.6658325	268.2915955	289.3520203	0.021569144	0.067790791	442.249054	0.124596767	0.00820857	76.21742249	0.234017313	4600.338867	6603.147461	4784.244141	0.493277788	0.201824248	0.009302668	0.072907753	0.005816322	2.328700304
494687.8114	2614085.431	1	0.401674539	177.846817	246.8322449	317.9897156	175.0462799	1202.102173	391.9386597	5.318675995	138.5908966	138.5908966	26.80497742	126.5700073	51.93999481	132.3960724	39.21060562	5490.787598	411.3567505	79.45474243	332.2476807	267.8422241	290.8597412	0.053782854	0.13399677	452.2217712	0.17948249	0.01223916	89.53640747	0.344636738	5008.114746	7060.002441	5272.431641	0.492889881	0.112697773	0.032375101	0.016825302	0.006711388	2.552156448
484084.9544	2620827.984	1	0.478507161	180.6834869	247.6976624	318.9028625	175.6299286	1198.339966	401.2601929	4.395936966	139.7373962	139.7373962	24.35836983	125.4658508	50.80566788	133.1641693	39.23497009	5528.747559	414.8924866	80.32600403	334.7243652	268.9982605	291.7689209	0.057351939	0.112701267	433.690918	0.58752203	0.023474924	145.3020325	0.186576203	4477.263672	6360.757324	4836.519531	0.494844913	0.109715931	0.024954507	0.032556504	0.009223347	1.598119497
500226.4756	2625490.613	1	0.432102025	179.1911163	248.0342407	319.550415	175.4281006	1166.292236	380.0628052	4.397675514	138.596817	138.596817	24.37464142	121.0889816	51.75089645	132.0378723	39.05614471	5527.29541	412.0341187	80.33293915	332.1671753	269.5753784	292.0365601	0.054359593	0.118437387	429.868103	0.366629303	0.011014677	95.16862488	0.263132393	4833.375977	7049.257324	5111.871094	0.49287352	0.119319052	0.036859203	0.017698312	0.007481337	2.607503176
488853.2057	2638420.43	1	0.582283437	181.6051788	249.6750946	321.2479248	176.3640594	1144.673218	378.4333191	3.456153154	139.5559998	139.5559998	21.51284027	118.6995468	49.32847595	132.9714355	39.03770828	5585.711426	417.3916321	81.8166275	335.2255859	271.727478	293.6583862	0.063921727	0.082336411	396.4302979	0.888192356	0.011711951	168.9065399	0.069197707	4132.976563	5744.194824	4672.294922	0.492975771	0.071246758	0.01967676	0.025385344	0.010724747	1.402290463
498996.0087	2639803.133	1	0.566294193	180.9022827	249.7315674	321.228363	176.3899994	1137.326782	370.5428162	3.581825256	138.7206879	138.7206879	22.02017212	118.5921707	49.85421371	132.3162994	39.01651764	5582.631836	415.8351135	82.07269287	333.9934082	271.8940735	293.6505127	0.05593935	0.086256735	396.1893005	0.75069207	0.008752785	146.5763245	0.1588002	4320.976563	6224.450684	4728.313965	0.490721315	0.07939864	0.022760643	0.026989643	0.010602838	1.808388948
500223.6447	2625490.613	1	0.432102025	179.1911163	248.0342407	319.550415	175.4281006	1166.292236	380.0628052	4.397675514	138.596817	138.596817	24.37464142	121.0889816	51.75089645	132.0378723	39.05614471	5527.29541	412.0341187	80.33293915	332.1671753	269.5753784	292.0365601	0.054359593	0.118437387	429.868103	0.366629303	0.011014677	95.16862488	0.263132393	4833.375977	7049.257324	5111.871094	0.49287352	0.119319052	0.036859203	0.017698312	0.007481337	2.607503176
493720.3001	2637005.914	1	0.556622267	180.8810425	249.4324493	321.0139771	176.1503143	1146.610352	376.9769592	3.61884284	139.1786652	139.1786652	22.02128983	119.2134628	49.97860718	132.6468506	39.0316925	5576.666504	416.4194641	81.6034317	334.4674988	271.4536133	293.399292	0.061088193	0.082538523	401.7614441	0.80564642	0.011655263	146.8256073	0.124022804	4396.589844	6088.073242	4826.244629	0.491692364	0.079239912	0.024654055	0.023333201	0.010413559	1.676046491
492207.8329	2606985.835	1	0.402855366	178.4251709	245.9363861	316.8373413	174.7725677	1223.137573	396.7713928	5.815987587	138.5042267	138.5042267	28.57185745	130.3551636	50.67661667	132.4884644	39.349617	5462.907227	412.5419006	79.59080505	332.8542175	266.6660767	289.9776917	0.036618646	0.135032997	468.4326172	0.335491538	0.01430264	101.4947205	0.298904508	4770.802246	6598.700684	5131.849121	0.493548989	0.120475508	0.024858136	0.012868408	0.008479062	1.807640553
499671.6071	2625349.152	1	0.432690769	179.1877441	248.0030518	319.5276794	175.4097137	1167.588989	380.7362366	4.407925129	138.6241302	138.6241302	24.38876915	121.3063278	51.76062393	132.0794067	39.06122589	5527.182617	412.0163879	80.27626801	332.2158203	269.5303345	292.0046692	0.054735724	0.119714223	430.4083862	0.362900078	0.011281115	94.82940674	0.266473681	4852.775391	7054.675293	5124.245605	0.492793918	0.122153506	0.03713131	0.01776634	0.007571164	2.608319759
499865.4723	2625368.339	1	0.432473034	179.1773529	248.0167847	319.5387573	175.4170227	1167.091309	380.495697	4.402686119	138.6156616	138.6156616	24.37789154	121.2239838	51.75556564	132.0658875	39.05941772	5527.328613	412.0339661	80.29714203	332.2050476	269.5501099	292.0185242	0.054585271	0.119233005	430.1672363	0.364638865	0.01120175	95.04309845	0.26536417	4846.600586	7051.939941	5119.048828	0.492823809	0.121291831	0.037051946	0.017851373	0.007516626	2.607284069
498371.4169	2625517.888	1	0.437434226	179.0493774	247.9990234	319.5484619	175.394455	1169.384521	382.0682373	4.397080898	138.711319	138.711319	24.29008102	121.6155167	51.73113632	132.1887054	39.07043839	5529.144043	412.1958313	80.21105957	332.4084473	269.5281677	292.0013733	0.056645647	0.120099194	430.3357239	0.370083958	0.01161558	96.7555542	0.270682156	4878.795898	7048.539551	5122.984863	0.492726952	0.12709111	0.036717478	0.016847977	0.007811773	2.593026638
491849.728	2601406.616	1	0.40946424	178.5378418	245.305069	315.6450195	174.6502991	1235.473999	400.4695435	5.975908756	138.2893372	138.2893372	30.14900208	132.1471558	48.78227234	132.4447937	39.44582748	5438.310059	412.2068176	79.65097809	332.6255798	265.8274231	289.3121338	0.027925793	0.131330818	479.943573	0.455832899	0.014614429	126.7416382	0.231849313	4619.986328	6262.966797	4940.63623	0.494499832	0.108003922	0.020203967	0.0111564	0.008552849	1.89327395
500207.7343	2637347.264	1	0.547616303	180.6023712	249.4463501	320.9600525	176.1490173	1141.141479	371.790863	3.739733219	138.6808929	138.6808929	22.35817146	118.8978424	50.21339417	132.2039948	39.01758957	5572.317383	414.8293457	81.87472534	333.4532776	271.5218201	293.3813782	0.056286231	0.081585713	402.1173096	0.63007617	0.009336682	137.2668762	0.169283152	4421.350098	6414.013184	4795.757813	0.489821047	0.082975723	0.026972637	0.026394408	0.009961214	1.886628985
498589.5074	2625465.832	1	0.436397821	179.0887756	248.0035095	319.5485229	175.3980865	1168.955811	381.7741394	4.397423744	138.6944885	138.6944885	24.30285263	121.5495224	51.73535919	132.1674805	39.06813431	5528.870117	412.1655579	80.22393036	332.3750916	269.5332642	292.005127	0.056465939	0.12003503	430.2888184	0.368917167	0.01161558	96.36833954	0.269598156	4876.315918	7050.083984	5122.661133	0.492747962	0.126059383	0.03677417	0.01703505	0.007741195	2.597266197
505929.3609	2630466.664	1	0.437747806	180.8422241	248.7098694	319.9889526	175.8944092	1147.003418	371.6546021	4.11825943	138.349884	138.349884	23.63637161	118.5700073	51.00469971	131.6542816	39.0087738	5541.23877	413.2360535	81.47294617	332.0597229	270.5328369	292.6735229	0.052516539	0.101196952	416.8455811	0.544601798	0.008594056	109.2899475	0.188744217	4472.924316	6644.146484	4826.437012	0.491493821	0.086411074	0.029081468	0.024892149	0.007943306	2.471012354
498906.4524	2625357.308	1	0.434812397	179.0821686	247.999649	319.5374451	175.4000702	1168.578491	381.4417114	4.402686119	138.6693878	138.6693878	24.33809471	121.4840393	51.74602509	132.1378632	39.06601715	5528.197754	412.1020203	80.23602295	332.3197021	269.5263367	292.000885	0.056027114	0.120076738	430.4163208	0.366835207	0.011638256	95.66919708	0.268246323	4871.557617	7052.46875	5125.84668	0.492793769	0.124761194	0.036830857	0.017267475	0.007606453	2.601585388
507439.2429	2632382.662	1	0.440687805	180.8092346	248.9225464	320.1376648	176.0457764	1141.430298	369.3866577	4.017684937	138.2633209	138.2633209	23.36221313	118.1520691	50.64804459	131.5672913	39.00311279	5548.04541	413.7173767	82.01182556	332.1298828	270.849823	292.8630066	0.052370265	0.098922394	412.6560669	0.565924644	0.007647349	114.5968857	0.184471965	4318.108398	6466.883301	4736.280273	0.490596324	0.084392942	0.028163105	0.034149468	0.008132585	2.29270339
504785.4116	2630004.576	1	0.445110947	180.7934113	248.6381989	319.9860229	175.8157501	1149.617676	372.9887085	4.141298294	138.4111938	138.4111938	23.67265701	118.9008026	51.13763809	131.7349701	39.01357651	5540.410156	412.9824829	81.27315521	332.0820313	270.4331055	292.6096497	0.051847856	0.102509074	418.2035828	0.525017738	0.008645075	108.0677032	0.201038092	4568.45459	6727.425293	4876.071289	0.491725981	0.088412195	0.02999983	0.022040691	0.007863103	2.466940165
498560.9723	2625474.691	1	0.436773121	179.0887756	248.0035095	319.5485229	175.3980865	1168.955811	381.7741394	4.397423744	138.6944885	138.6944885	24.30285263	121.5495224	51.73535919	132.1674805	39.06813431	5528.870117	412.1655579	80.22393036	332.3750916	269.5332642	292.005127	0.056465939	0.12003503	430.2888184	0.368917167	0.01161558	96.36833954	0.269598156	4876.315918	7050.083984	5122.661133	0.492747962	0.126059383	0.03677417	0.01703505	0.007741195	2.597266197
493796.8174	2635757.669	1	0.547004998	180.7000427	249.2730408	320.8930054	176.0113373	1149.533081	378.2290039	3.687844515	139.1864166	139.1864166	22.19061089	119.4779053	50.15699768	132.6257629	39.03538132	5571.54248	416.1355591	81.44041443	334.3397827	271.2425842	293.2463379	0.061669111	0.077578768	404.9307251	0.770413399	0.012244829	141.5163116	0.131674588	4444.870605	6220.498047	4860.809082	0.49180764	0.085883863	0.025844526	0.022913702	0.010519426	1.714114547
499711.8311	2637924.073	1	0.552572608	180.7419739	249.5133362	321.0245667	176.1954041	1140.462158	371.6524963	3.701777697	138.7049713	138.7049713	22.26941109	118.8575897	50.13032913	132.2439728	39.01790237	5574.669922	415.0816345	81.90596008	333.607605	271.6070251	293.4482422	0.056432504	0.081797443	400.7619019	0.663982272	0.00898521	139.791687	0.165865347	4404.640625	6375.430664	4786.839844	0.490005821	0.081564166	0.026093956	0.02638307	0.010108788	1.868055344
484503.788	2619606.401	1	0.464187652	180.3669434	247.5256042	318.6859131	175.5411072	1201.994873	401.6723938	4.475531578	139.6613617	139.6613617	24.69357681	126.1259613	50.9739151	133.1343536	39.24860764	5523.706543	414.665741	80.2338028	334.5592651	268.7757263	291.595459	0.055462915	0.114802592	437.0854187	0.571690023	0.02090691	140.7208862	0.198997617	4509.100098	6401.460449	4864.683105	0.494521022	0.112516366	0.025600761	0.029319562	0.009172016	1.614952683
499763.7345	2636206.934	1	0.544423163	180.6752319	249.3024445	320.8470459	176.0558319	1143.885864	373.0606995	3.79258275	138.7279358	138.7279358	22.48241425	119.1082916	50.38751602	132.2192535	39.02071762	5568.527832	414.5881958	81.71504974	333.3601074	271.3236694	293.2499084	0.05644086	0.07958705	404.8815918	0.596856475	0.010442117	133.9544525	0.168288425	4474.153809	6478.210449	4855.236328	0.489577651	0.085628763	0.027148372	0.023202816	0.009820056	1.87084651
491325.5351	2607436.052	1	0.407426566	178.310257	245.9458313	316.8666077	174.7421112	1224.267334	397.5411377	5.801459789	138.592514	138.592514	28.39814758	130.6752777	50.74897003	132.5557709	39.355793	5465.645508	412.9389648	79.55722809	333.0951233	266.6966553	289.9858093	0.039080229	0.135084331	468.0404663	0.351895481	0.014070215	102.6452866	0.291890383	4748.46582	6579.807129	5121.867188	0.493380159	0.120583214	0.024920493	0.013299244	0.008366778	1.804666519
497209.7956	2605247.267	1	0.378902078	177.7804565	246.1038971	316.6960144	175.115799	1212.970459	391.4004517	5.674689293	138.0762177	138.0762177	29.31942368	127.7401047	50.14185715	132.1020355	39.29537964	5451.906738	410.6564941	79.93188477	331.3999634	266.7506409	290.1615906	0.029952733	0.133204371	466.9918213	0.201445922	0.014693794	100.0887985	0.31154272	4863.69043	6850.250977	5142.618164	0.49493289	0.108587816	0.022244772	0.020986276	0.00776686	1.81195271
497209.7956	2605247.267	1	0.378902078	177.7804565	246.1038971	316.6960144	175.115799	1212.970459	391.4004517	5.674689293	138.0762177	138.0762177	29.31942368	127.7401047	50.14185715	132.1020355	39.29537964	5451.906738	410.6564941	79.93188477	331.3999634	266.7506409	290.1615906	0.029952733	0.133204371	466.9918213	0.201445922	0.014693794	100.0887985	0.31154272	4863.69043	6850.250977	5142.618164	0.49493289	0.108587816	0.022244772	0.020986276	0.00776686	1.81195271
491325.5351	2607436.052	1	0.407426566	178.310257	245.9458313	316.8666077	174.7421112	1224.267334	397.5411377	5.801459789	138.592514	138.592514	28.39814758	130.6752777	50.74897003	132.5557709	39.355793	5465.645508	412.9389648	79.55722809	333.0951233	266.6966553	289.9858093	0.039080229	0.135084331	468.0404663	0.351895481	0.014070215	102.6452866	0.291890383	4748.46582	6579.807129	5121.867188	0.493380159	0.120583214	0.024920493	0.013299244	0.008366778	1.804666519
488018.1308	2635544.312	1	0.574570954	181.06987	249.3405609	320.9258728	176.2031097	1152.511841	382.5289917	3.604200602	139.651123	139.651123	21.82523537	119.6057129	49.6253624	132.9963837	39.05506134	5575.899414	416.8322144	81.46881104	334.9916687	271.2794495	293.3479004	0.064243533	0.082246579	402.701355	0.875654876	0.011598574	161.5267487	0.082728632	4224.410156	5879.654785	4750.812012	0.492359966	0.090129875	0.022590576	0.026830914	0.010881945	1.426536918
490182.8579	2631860.417	1	0.528413832	180.2571564	248.8088074	320.4648743	175.8492279	1161.770264	385.1967773	3.855498791	139.4600372	139.4600372	22.54930305	120.6603165	50.41967011	132.8269501	39.07139587	5560.652344	415.907196	80.98820496	334.4501343	270.6018066	292.8237915	0.065493129	0.08542262	413.2086182	0.753277361	0.012879746	140.9356842	0.146901667	4461.940918	6287.791504	4916.33252	0.492733598	0.106796443	0.028559929	0.031031569	0.010333356	1.636712313
512582.0535	2596212.057	1	0.270550281	173.6706238	246.1238861	315.5629883	176.2843475	1170.989136	371.6610718	4.289391041	137.2548523	137.2548523	31.25204659	119.6960754	47.33526993	130.3705444	39.12475967	5386.704102	412.9170532	83.05523682	329.2998352	266.31604	275.495575	0.029927658	0.077838622	470.6131592	0.097005196	0.011332136	85.6957016	0.372399986	4931.444824	6614.589844	5154.061523	0.491554558	0.209460258	0.010470462	0.066513225	0.006467571	2.451597452
516889.4388	2609485.807	1	0.293592691	178.8176117	247.4537048	317.6282043	176.4470673	1148.575684	366.6374207	4.505959988	137.8028717	137.8028717	28.06892586	117.0825958	50.15933609	130.3205414	39.02031708	5444.871582	413.7502747	83.47252655	329.8594666	268.2826233	291.4755554	0.030065572	0.089625262	443.6651306	0.182845637	0.011230095	75.07273865	0.248836294	4641.144531	6577.803223	4978.337402	0.493117899	0.205406994	0.015906939	0.055209439	0.005643084	2.286710262
517393.9654	2609053.529	1	0.2911098	178.6077271	247.4609222	317.5836182	176.4854736	1147.445313	366.1230774	4.470498085	137.7977753	137.7977753	28.14607811	116.9066238	50.06031036	130.2578278	39.01922989	5441.926758	413.7688599	83.62528992	329.7225952	268.2687073	291.3475342	0.028306106	0.085759476	443.6494141	0.175821915	0.011190413	74.75457001	0.250098825	4639.274414	6593.180664	4959.793945	0.4929021	0.20882535	0.016014649	0.057080176	0.00575216	2.243698359
516773.878	2609721.483	1	0.294672728	178.8797913	247.4582214	317.6447449	176.4382172	1148.698853	366.7054749	4.513006687	137.8059692	137.8059692	28.03225708	117.1127853	50.19186401	130.3332214	39.02032471	5445.818848	413.7585449	83.44216156	329.8929443	268.2955627	291.5093689	0.030341404	0.090674318	443.5497742	0.186689243	0.011184744	75.2138443	0.247280419	4637.090332	6571.536621	4979.023926	0.493153751	0.20391041	0.015952291	0.054806944	0.005559673	2.300238371
517294.901	2609134.228	1	0.291630745	178.6560059	247.4600372	317.5923462	176.4784393	1147.626343	366.2099609	4.476538181	137.7990265	137.7990265	28.1299572	116.9350739	50.08061981	130.2685699	39.0194664	5442.487305	413.7686157	83.60009003	329.7479248	268.2721863	291.3764648	0.028665522	0.086429968	443.6399231	0.177629322	0.011179075	74.84374237	0.249690741	4638.935059	6590.172852	4962.835449	0.492943496	0.208235785	0.015980635	0.056762718	0.005726495	2.24963069
517294.901	2609134.228	1	0.291630745	178.6560059	247.4600372	317.5923462	176.4784393	1147.626343	366.2099609	4.476538181	137.7990265	137.7990265	28.1299572	116.9350739	50.08061981	130.2685699	39.0194664	5442.487305	413.7686157	83.60009003	329.7479248	268.2721863	291.3764648	0.028665522	0.086429968	443.6399231	0.177629322	0.011179075	74.84374237	0.249690741	4638.935059	6590.172852	4962.835449	0.492943496	0.208235785	0.015980635	0.056762718	0.005726495	2.24963069
516519.6439	2617092.203	1	0.322269559	179.6325073	247.7982025	318.2819824	176.1699982	1144.060913	365.7341309	4.46271944	137.938385	137.938385	26.36211586	116.8637695	50.45448685	130.4973602	39.01177597	5476.334961	414.4415283	83.36927795	330.7807617	269.0003052	291.8560791	0.027633246	0.106268987	435.509552	0.409160584	0.010238037	83.9717865	0.154425919	4252.686035	6233.291504	4719.443359	0.493633538	0.180418476	0.020374034	0.04058934	0.005363978	2.317798376
510381.4219	2623433.517	1	0.348375618	180.3143768	248.0918121	319.1017761	175.7969666	1150.083252	370.171875	4.403257847	138.1110229	138.1110229	25.04376793	118.2539215	51.19528198	131.1847839	39.01364899	5508.837891	413.4025574	81.88668823	331.441803	269.6058044	292.0944214	0.036581032	0.118495137	429.3041382	0.506005645	0.010878623	88.26605988	0.1404614	4270.100586	6258.514648	4809.233887	0.492315203	0.122408606	0.033378497	0.025759492	0.0055308	2.517117977
516773.878	2609721.483	1	0.294672728	178.8797913	247.4582214	317.6447449	176.4382172	1148.698853	366.7054749	4.513006687	137.8059692	137.8059692	28.03225708	117.1127853	50.19186401	130.3332214	39.02032471	5445.818848	413.7585449	83.44216156	329.8929443	268.2955627	291.5093689	0.030341404	0.090674318	443.5497742	0.186689243	0.011184744	75.2138443	0.247280419	4637.090332	6571.536621	4979.023926	0.493153751	0.20391041	0.015952291	0.054806944	0.005559673	2.300238371
517394.9857	2609053.53	1	0.2911098	178.6077271	247.4609222	317.5836182	176.4854736	1147.445313	366.1230774	4.470498085	137.7977753	137.7977753	28.14607811	116.9066238	50.06031036	130.2578278	39.01922989	5441.926758	413.7688599	83.62528992	329.7225952	268.2687073	291.3475342	0.028306106	0.085759476	443.6494141	0.175821915	0.011190413	74.75457001	0.250098825	4639.274414	6593.180664	4959.793945	0.4929021	0.20882535	0.016014649	0.057080176	0.00575216	2.243698359
500450.2862	2631079.902	1	0.494069159	180.3339996	248.7006531	320.2303772	175.7053223	1153.825195	376.2834473	4.110641003	138.6776581	138.6776581	23.30222511	119.6800842	51.13245392	132.095459	39.03030014	5548.211426	413.1363831	81.01638794	332.6504211	270.510437	292.6770935	0.056022935	0.096753702	416.6654968	0.497128725	0.011371817	114.0911789	0.211010933	4679.100586	6836.843262	4983.25293	0.490812749	0.097062945	0.02989779	0.018316222	0.008777417	2.337892771
491051.4095	2631223.265	1	0.520858288	180.3001862	248.7128143	320.3739014	175.7680359	1162.947876	385.0387268	3.914823055	139.3777313	139.3777313	22.72214508	120.8081436	50.59083557	132.7612457	39.07259369	5557.42041	415.6283875	80.90020752	334.2808838	270.4815674	292.7249756	0.065192223	0.087764546	415.2429199	0.704545975	0.013100833	134.593399	0.162396535	4523.121582	6405.486816	4953.283203	0.492807597	0.113502756	0.029625682	0.029534981	0.010147285	1.696219206
488459.1814	2634354.91	1	0.560774565	180.7644043	249.1793823	320.7930603	176.1100922	1155.56189	383.6761475	3.673888683	139.6162415	139.6162415	22.02572823	119.9580612	49.84587097	132.9582214	39.0603447	5571.364746	416.5731812	81.32376099	334.8511047	271.0727844	293.1906738	0.065727167	0.079497226	405.9218445	0.860349119	0.011598574	155.5253143	0.094231822	4286.301758	5993.435059	4799.941895	0.492471009	0.094336197	0.025033873	0.027930681	0.01082099	1.491835833
490960.9441	2610239.404	1	0.413354516	178.2725983	246.2555695	317.2655945	174.8486328	1218.835815	397.1063538	5.585348606	138.7292023	138.7292023	27.62735748	129.5340424	51.32036591	132.6135254	39.31520081	5478.300293	413.0926514	79.49435425	333.1986389	267.1117859	290.2919617	0.04524881	0.13632907	462.2926331	0.306504369	0.013327589	101.1793594	0.308175951	4826.738281	6736.263672	5143.766113	0.492593288	0.113973275	0.03159846	0.016031655	0.007750819	1.936828494
505942.6043	2630468.884	1	0.437747806	180.8422241	248.7098694	319.9889526	175.8944092	1147.003418	371.6546021	4.11825943	138.349884	138.349884	23.63637161	118.5700073	51.00469971	131.6542816	39.0087738	5541.23877	413.2360535	81.47294617	332.0597229	270.5328369	292.6735229	0.052516539	0.101196952	416.8455811	0.544601798	0.008594056	109.2899475	0.188744217	4472.924316	6644.146484	4826.437012	0.491493821	0.086411074	0.029081468	0.024892149	0.007943306	2.471012354
490065.0089	2624897.901	1	0.471868336	181.0074768	247.9582062	319.4861145	175.4616394	1181.72644	391.5335999	4.314832211	139.3025055	139.3025055	23.93675423	123.3111801	51.23996735	132.7818756	39.13943481	5535.769043	413.9930115	80.30308533	333.7399902	269.4393616	291.9919434	0.061280441	0.109935872	429.4541321	0.550435841	0.016252743	120.2049484	0.220384374	4678.587402	6695.613281	5035.447754	0.493968993	0.128253236	0.032652877	0.031536102	0.008851204	1.994883657
488773.0664	2624075.159	1	0.472884268	181.0706177	247.9017639	319.3852234	175.4818268	1185.265381	393.5899048	4.31693697	139.3948669	139.3948669	24.01038551	123.7794342	51.1520195	132.8707428	39.16044998	5534.470215	414.1245728	80.29566193	333.9418335	269.3419495	291.945282	0.061556272	0.110112317	430.3106689	0.557940006	0.01636612	127.4122238	0.214734808	4638.716797	6599.266602	4996.739258	0.493947119	0.126144409	0.031394381	0.031536102	0.008998778	1.897706151
505926.3055	2630464.449	1	0.438002795	180.8422241	248.7098694	319.9889526	175.8944092	1147.003418	371.6546021	4.11825943	138.349884	138.349884	23.63637161	118.5700073	51.00469971	131.6542816	39.0087738	5541.23877	413.2360535	81.47294617	332.0597229	270.5328369	292.6735229	0.052516539	0.101196952	416.8455811	0.544601798	0.008594056	109.2899475	0.188744217	4472.924316	6644.146484	4826.437012	0.491493821	0.086411074	0.029081468	0.024892149	0.007943306	2.471012354
490848.4778	2626064.272	1	0.47825706	180.9147491	248.0826416	319.6557007	175.491745	1177.436157	389.6254883	4.265414238	139.2680511	139.2680511	23.72416878	122.7234497	51.23895645	132.7337189	39.11909485	5539.39209	414.0788269	80.37538147	333.6789551	269.6227417	292.1105042	0.061301336	0.106724538	427.1889648	0.573177159	0.014880868	119.9907455	0.216405436	4700.134277	6698.527344	5058.12207	0.493988782	0.127589986	0.031564448	0.032154012	0.009172016	1.992793083
487836.8747	2635574.356	1	0.575545669	181.0217133	249.3587036	320.9363709	176.2155762	1152.298706	382.5430298	3.594682932	139.6655273	139.6655273	21.79932594	119.574707	49.59053421	133.008194	39.05493164	5576.378418	416.8504334	81.48419189	335.0168457	271.300415	293.3659058	0.064155772	0.082461528	402.3381348	0.878331721	0.011485196	162.7221222	0.080598883	4212.728516	5860.817871	4743.794922	0.492447108	0.089710377	0.022335473	0.027069008	0.010875528	1.416989446
501095.5798	2598270.279	1	0.361995876	174.9733582	245.4889069	315.0776367	175.5327454	1211.372314	387.8335876	5.193895817	137.525238	137.525238	31.3410778	125.3727341	47.33172607	131.584549	39.3030014	5416.369141	411.655426	81.00637817	330.8113098	265.8323669	286.1070251	0.021857513	0.110696197	481.1766357	0.272849977	0.01393983	119.6354446	0.279826045	4760.817871	6530.089355	4956.968262	0.494092494	0.109183058	0.013894479	0.029733391	0.007173357	1.854362607
500064.2048	2625729.254	1	0.434868574	179.2731323	248.0628662	319.581665	175.4363556	1165.86438	379.9928894	4.382095337	138.6082611	138.6082611	24.31543922	121.0332565	51.72929001	132.0481415	39.05583954	5528.365723	412.1253052	80.35032654	332.2191467	269.6165161	292.0640564	0.054790054	0.117811807	429.3492126	0.374019086	0.011258439	96.2157135	0.263323694	4835.736328	7038.15918	5102.562988	0.49274829	0.119194336	0.036314987	0.01771532	0.007523042	2.604238749
500064.2048	2625729.254	1	0.434868574	179.2731323	248.0628662	319.581665	175.4363556	1165.86438	379.9928894	4.382095337	138.6082611	138.6082611	24.31543922	121.0332565	51.72929001	132.0481415	39.05583954	5528.365723	412.1253052	80.35032654	332.2191467	269.6165161	292.0640564	0.054790054	0.117811807	429.3492126	0.374019086	0.011258439	96.2157135	0.263323694	4835.736328	7038.15918	5102.562988	0.49274829	0.119194336	0.036314987	0.01771532	0.007523042	2.604238749
502243.2897	2597898.435	1	0.354145706	174.5828705	245.4887695	315.090271	175.6190491	1207.893066	386.2857361	5.076368809	137.4656982	137.4656982	31.4106617	124.6714478	47.19797516	131.4617462	39.28409195	5413.064453	411.8154907	81.21439362	330.6456604	265.8109131	284.9350586	0.021736315	0.107773595	481.4294434	0.246837035	0.013979512	116.2593384	0.287044227	4766.790039	6539.399414	4968.51123	0.494147271	0.121535592	0.013015799	0.031303678	0.007086738	1.919019461
491051.4095	2631223.265	1	0.520858288	180.3001862	248.7128143	320.3739014	175.7680359	1162.947876	385.0387268	3.914823055	139.3777313	139.3777313	22.72214508	120.8081436	50.59083557	132.7612457	39.07259369	5557.42041	415.6283875	80.90020752	334.2808838	270.4815674	292.7249756	0.065192223	0.087764546	415.2429199	0.704545975	0.013100833	134.593399	0.162396535	4523.121582	6405.486816	4953.283203	0.492807597	0.113502756	0.029625682	0.029534981	0.010147285	1.696219206
488537.0822	2633692.793	1	0.553303301	180.7042847	249.0840759	320.7063599	176.0557404	1157.501831	384.4846191	3.713011026	139.6083069	139.6083069	22.14099693	120.1775589	49.96535873	132.9466248	39.06485367	5568.777832	416.4334106	81.24224091	334.798584	270.9498291	293.0983276	0.066149272	0.080164514	407.7625122	0.846690595	0.011592905	153.2057495	0.103503242	4319.046387	6044.578125	4821.043457	0.492534608	0.095634378	0.02551006	0.029892121	0.010711914	1.515837431
